# Supplementary material for: Vitamin D and Wnt3A have additive and partially overlapping modulatory effects on gene expression and phenotype in human colon fibroblasts
Source: Sci Rep. 2019 May 30;9:8085. doi: 10.1038/s41598-019-44574-9 (PMC6542853; doi:10.1038/s41598-019-44574-9)
Supplement: Supplementary file 2 — Supplementary Dataset Table S1 [file 41598_2019_44574_MOESM2_ESM.xlsx]

## Sheet: Supplementary Table S1
Supplementary Table S1. List of genes differentially expressed in
1,25(OH)2D3- vs. vehicle-treated CCD-18Co human colon myofibroblasts.
Gene symbol	Log2 fold-change	P value	FDR-adjusted P value
CYP3A4	12.0243	2.50958e-22	1.76758e-20
KCNK3	11.9887	1.88175e-06	2.62451e-05
CYP24A1	10.3373	5.35804e-09	1.1228e-07
NKD1	3.97889	0.00691639	0.0315097
CYP3A7	3.65549	1.77098e-152	4.4905e-149
CYP19A1	3.60986	0.00145009	0.00871293
THBD	3.44397	1.13947e-235	4.8154e-232
CYP26B1	2.95191	0	0
OSR1	2.79895	4.95338e-76	2.73039e-73
RARRES1	2.74023	1.74947e-07	2.9184e-06
SMPD3	2.67646	7.94043e-99	7.74375e-96
KRT4	2.49689	6.67552e-18	3.4972e-16
TMEM37	2.49547	2.59889e-36	3.74417e-34
CYP1A1	2.47218	1.88646e-35	2.62819e-33
SULT1C2	2.4336	3.37925e-08	6.27277e-07
GJB5	2.43335	1.04502e-28	1.09494e-26
OSR2	2.39316	5.81798e-52	1.63912e-49
CYP3A5	2.31616	8.38365e-129	1.18098e-125
FAM105A	2.18418	1.23199e-50	3.39547e-48
TIMP3	2.1746	4.32063e-56	1.4415e-53
FLRT3	2.13085	1.73786e-05	0.000193438
GPR133	2.11646	1.21176e-05	0.000139534
OSTBETA	2.08805	3.06912e-11	8.68534e-10
FER1L6	2.0659	3.65093e-48	8.7333e-46
FAM150B	2.05653	0.00161322	0.00952159
TMPRSS2	2.02323	8.01041e-27	7.52267e-25
KCNE4	2.01764	3.08991e-12	9.64875e-11
EFTUD1	1.92272	9.69103e-194	3.07157e-190
VEGFA	1.91526	1.43741e-251	9.11175e-248
MGC12916	1.906	7.81254e-20	4.71654e-18
LOC158376	1.84213	0.00130458	0.0079862
F11R	1.82776	2.10693e-14	8.24433e-13
FLJ45244	1.81478	0.000178055	0.00146488
ATP6V0D2	1.76855	1.79719e-27	1.78006e-25
CHN1	1.69203	1.64156e-99	1.73431e-96
RASL11A	1.66377	8.02869e-34	1.06029e-31
ALDH1A2	1.65559	0.000303719	0.00232381
RGS2	1.64037	2.4188e-104	2.78777e-101
UMODL1	1.63202	0.000125215	0.00109255
IGFBP3	1.62204	4.9802e-45	1.03507e-42
ABCB1	1.56336	1.5859e-06	2.23648e-05
SORBS1	1.55843	3.77425e-12	1.16707e-10
LLGL2	1.55753	8.25361e-05	0.000771581
ADAMTS15	1.55454	0.000466738	0.003345
LOC100131193	1.55086	0.001614	0.00952179
TGFB2	1.54768	5.94449e-93	4.71026e-90
COLEC12	1.54072	3.49095e-72	1.84409e-69
MAPK13	1.53826	1.2959e-26	1.19923e-24
KIAA1683	1.52497	0.00215114	0.0120798
IL1RL1	1.52258	2.91352e-07	4.68752e-06
TCF4	1.50278	1.42019e-96	1.28609e-93
C21orf90	1.4846	0.00205922	0.0116757
GDPD5	1.47134	6.58641e-30	7.26109e-28
RNFT2	1.46195	0.000894579	0.00580721
CPA6	1.46046	1.50026e-17	7.66945e-16
CACNB2	1.43936	1.35297e-08	2.67276e-07
STON2	1.43458	0.0118955	0.0485081
SIX1	1.43433	2.11188e-78	1.27497e-75
RDH10	1.4069	3.52893e-145	6.39139e-142
CXCL14	1.40389	2.97583e-49	7.69951e-47
SERINC2	1.39733	1.19643e-71	6.06732e-69
ADRA1D	1.39007	4.2045e-08	7.68912e-07
PCDH12	1.3886	0.000126413	0.00110225
DIO2	1.38369	2.73695e-07	4.43935e-06
HS3ST3B1	1.37244	3.51147e-11	9.89299e-10
SYBU	1.36901	2.12897e-05	0.000231882
CPNE4	1.35376	2.42113e-08	4.56772e-07
DDX26B	1.34605	5.2949e-42	9.72881e-40
C10orf81	1.32231	1.15396e-07	1.98777e-06
VEPH1	1.31937	1.65725e-52	4.88619e-50
SLC1A1	1.31467	2.17511e-77	1.25346e-74
MGC39372	1.31354	1.12774e-20	7.29464e-19
EPHB2	1.31182	4.91271e-10	1.20471e-08
GABRQ	1.30751	0.000844163	0.00551665
POLN	1.29553	0.00052299	0.0037021
LBH	1.28593	1.33901e-145	2.82933e-142
SLC31A1	1.28008	1.00079e-80	6.34402e-78
LIMCH1	1.26301	2.44098e-143	3.86834e-140
CNTNAP3	1.26235	0.000308414	0.00235689
PLB1	1.2586	0.00241077	0.0132598
PREX2	1.25045	9.5314e-32	1.12934e-29
SNTB1	1.24715	5.45966e-10	1.32347e-08
CXorf57	1.24365	0.00430092	0.0214084
LXN	1.24116	2.91874e-28	3.0331e-26
CCRL1	1.23929	0.00180655	0.0104344
RPS6KA5	1.23923	2.08669e-16	9.83461e-15
TMEM86A	1.23512	0.00165342	0.00969571
RPS6KA2	1.22466	7.05921e-95	5.96644e-92
CABLES1	1.2197	3.37898e-42	6.29982e-40
SEMA4D	1.21789	2.44805e-16	1.13686e-14
SLC5A3	1.21709	3.33103e-16	1.51365e-14
LOC100130932	1.20092	0.00252917	0.0138151
GPRC5B	1.20039	1.76275e-57	6.38519e-55
KIF27	1.19927	0.000845014	0.00551936
CPEB3	1.19012	9.78434e-08	1.70393e-06
PLEKHG4	1.18719	2.26178e-38	3.58435e-36
SLCO2B1	1.18648	8.26954e-69	3.88301e-66
TMEM156	1.18538	0.00965355	0.0411941
GVINP1	1.17876	0.000815626	0.00535972
ITPR2	1.17707	5.39361e-59	2.27934e-56
ADHFE1	1.17623	6.94457e-05	0.000665482
FSTL4	1.16989	4.60626e-05	0.000460554
GATA6	1.16863	0.00276989	0.0148234
NHSL1	1.16685	3.92366e-52	1.13055e-49
SERINC5	1.16428	8.24809e-36	1.17494e-33
AVIL	1.16355	1.18786e-06	1.72505e-05
FAM13AOS	1.15519	0.00823796	0.0362139
TMEM97	1.15465	3.58868e-69	1.74989e-66
EEPD1	1.14885	2.62408e-26	2.3763e-24
SOX6	1.14155	3.34625e-47	7.44277e-45
LOC728613	1.14076	0.0036056	0.0184545
SCUBE3	1.13998	7.26214e-09	1.49706e-07
DDIT4	1.13619	1.93102e-31	2.246e-29
LOC100289230	1.13332	0.00613375	0.028464
FZD1	1.12907	1.10542e-54	3.41818e-52
LOC728392	1.12805	9.10469e-58	3.39498e-55
NKD2	1.1277	2.69293e-24	2.16082e-22
PGD	1.1178	1.96815e-27	1.93428e-25
C10orf10	1.11601	6.67362e-15	2.68597e-13
ACVRL1	1.1148	0.000833945	0.00546113
ZNF763	1.11309	0.00298392	0.0157757
CORO6	1.09816	9.77988e-12	2.89019e-10
ADA	1.08952	2.43336e-09	5.38396e-08
SH3YL1	1.08827	2.00249e-27	1.95289e-25
SLC16A7	1.08511	2.31121e-20	1.47987e-18
ANO1	1.08326	4.67861e-20	2.90762e-18
MCF2	1.07969	8.57229e-11	2.31726e-09
ZNF154	1.07188	0.000101413	0.0009151
HMCN1	1.07028	3.95135e-17	1.94923e-15
STARD5	1.06859	1.93516e-05	0.0002126
SDR39U1	1.06197	0.00543294	0.0258943
FAM164C	1.06154	0.00472189	0.0230601
ATP8A1	1.05975	2.70941e-07	4.40383e-06
AGPAT9	1.05573	7.37429e-19	4.23037e-17
SATB1	1.05559	0.00433939	0.0215322
WNT16	1.05115	5.17221e-92	3.85725e-89
ADAM12	1.05002	5.8343e-18	3.08197e-16
PMS2P3	1.0481	0.00401066	0.0202015
MYO5B	1.04408	5.24144e-05	0.000517531
GGCX	1.03635	7.98653e-59	3.16416e-56
GCLC	1.03497	1.92168e-48	4.68521e-46
PPIP5K1	1.03391	3.99918e-11	1.11432e-09
LGALS9	1.02684	1.2418e-09	2.87054e-08
FAM86DP	1.02658	1.8552e-09	4.16287e-08
GJA5	1.02213	0.00018701	0.00153061
KCNMB4	1.01989	0.0114879	0.0472562
CETN2	1.01748	1.41277e-38	2.2963e-36
FAM45B	1.01492	0.00175143	0.0101623
PTGS1	1.01357	1.33381e-34	1.81828e-32
TNFAIP6	1.01323	0.00083307	0.00545822
MTSS1	1.0129	1.2894e-08	2.56222e-07
FAM92A1	1.00926	1.5005e-29	1.63994e-27
PRICKLE1	1.00662	2.22449e-17	1.12359e-15
BCL2L11	1.00624	0.000216983	0.00173341
GPR17	1.00449	0.00038633	0.00286427
PIK3AP1	1.00395	0.000355105	0.00265293
MRPS6	1.00227	1.11805e-64	5.06239e-62
LOC100132356	0.990062	0.00920259	0.0396434
GDF5	0.987817	1.5987e-06	2.24954e-05
AKR1C1	0.982075	4.01173e-37	5.91403e-35
SPP1	0.981752	1.39712e-05	0.000158716
SGK3	0.979934	4.91074e-19	2.85589e-17
RTKN2	0.977185	3.53049e-13	1.22966e-11
C11orf66	0.975774	0.00108821	0.00684
SERPINB9	0.968588	2.12404e-08	4.06162e-07
NFKBIA	0.96798	4.33605e-29	4.61953e-27
EPHA4	0.964338	2.47327e-33	3.23259e-31
BMF	0.957087	1.73455e-09	3.9269e-08
SLC37A2	0.955255	0.00482196	0.0234495
PITPNM3	0.95257	0.0122264	0.0496166
JMY	0.942819	3.78123e-17	1.87259e-15
LOC646903	0.942709	0.00871592	0.0378216
GDF6	0.942573	6.99089e-55	2.21576e-52
ZFP36	0.940772	3.34843e-20	2.10156e-18
VWA1	0.939441	0.0119419	0.0486814
EEA1	0.935387	1.89386e-58	7.27587e-56
RAB20	0.931627	3.9642e-07	6.22777e-06
LOC653113	0.929788	0.000632962	0.00434036
MFSD6	0.918694	1.09554e-15	4.72424e-14
RARRES2	0.917419	1.40465e-12	4.60158e-11
HSD11B1	0.91645	0.00109759	0.00689556
FBXO32	0.916199	0.000432487	0.00313497
JDP2	0.913709	2.34786e-24	1.90809e-22
SGK223	0.912891	2.53008e-43	5.01193e-41
F2RL1	0.910847	0.000568188	0.00397543
SLC16A13	0.909322	0.00893619	0.038627
PDE4C	0.90849	0.00101041	0.0064372
ENOX1	0.908276	1.92659e-10	4.96449e-09
FAM171A2	0.906554	3.10666e-06	4.06882e-05
NPR3	0.899111	8.64739e-05	0.000799898
SGMS2	0.898698	1.57127e-24	1.29354e-22
DDIT4L	0.895315	1.17719e-36	1.71545e-34
TNXB	0.893327	0.00321994	0.016827
KALRN	0.893269	2.20201e-23	1.68175e-21
KIAA0247	0.888324	2.77628e-47	6.2853e-45
MYOCD	0.884866	6.14702e-17	2.99738e-15
C5orf4	0.883964	1.4009e-08	2.76216e-07
SIPA1L2	0.88319	3.77709e-28	3.89317e-26
ELMO1	0.881623	2.16131e-15	9.13368e-14
THSD4	0.881109	3.8975e-47	8.5194e-45
XPNPEP2	0.881035	0.00512039	0.0246642
LRRC56	0.880625	0.00592764	0.0277308
C2orf72	0.875977	1.62641e-11	4.71844e-10
ZNF436	0.87389	3.88513e-19	2.26985e-17
C14orf50	0.871573	0.00593997	0.0277557
KIF26B	0.869252	6.49317e-20	3.97683e-18
LOC728743	0.868121	1.83307e-10	4.75248e-09
IL1R1	0.866024	7.87664e-43	1.49045e-40
C5orf23	0.865697	3.36546e-08	6.27277e-07
CEBPB	0.862928	1.08113e-32	1.34378e-30
GPCPD1	0.858656	4.51181e-16	2.02839e-14
FAM65B	0.858338	1.40135e-18	7.82655e-17
ALK	0.857443	0.000192406	0.00157072
NT5DC3	0.854315	1.62749e-23	1.26584e-21
RNF128	0.854128	1.58109e-08	3.08386e-07
C17orf103	0.852034	3.34636e-06	4.33526e-05
SEMA3B	0.847954	3.19486e-15	1.31936e-13
AGFG2	0.843461	5.70577e-10	1.37524e-08
VGLL3	0.842714	1.45722e-45	3.07911e-43
RHOU	0.839657	2.2123e-05	0.000240133
ADORA1	0.837474	3.90499e-18	2.09777e-16
CCDC61	0.833701	0.00148822	0.00890824
TCF7L2	0.829447	1.38074e-15	5.91385e-14
LPHN1	0.826166	3.88756e-07	6.12254e-06
CCDC121	0.82583	0.00569187	0.0268358
KIAA1199	0.825228	1.40321e-48	3.48821e-46
FAM84B	0.825136	0.00152986	0.00911184
CYP2S1	0.824959	7.32382e-29	7.73762e-27
CD14	0.824428	3.68209e-11	1.03278e-09
AKAP5	0.824165	0.00162336	0.00955921
ARHGAP28	0.822154	4.80256e-27	4.61265e-25
PRDM1	0.821976	4.83637e-13	1.65718e-11
TWIST2	0.819633	0.000176251	0.00145382
SIX4	0.819506	2.1012e-21	1.43995e-19
CLDN23	0.818223	1.33823e-17	6.86885e-16
PPAPDC2	0.816705	2.44764e-09	5.40612e-08
PHF10	0.813176	1.40585e-06	2.01394e-05
SEMA6A	0.809802	1.35747e-40	2.35754e-38
EFCAB6	0.806496	0.0109137	0.045276
SERPINB1	0.806072	4.08917e-18	2.18745e-16
FOSL2	0.805338	4.29388e-34	5.79126e-32
BCAS4	0.803915	3.57122e-18	1.93487e-16
CHST11	0.80259	2.09027e-15	8.86304e-14
SSH2	0.801406	6.24027e-34	8.3278e-32
LAMA3	0.797981	2.66576e-29	2.86411e-27
C16orf52	0.795595	2.14833e-16	1.00504e-14
ACAD11	0.794897	1.26719e-35	1.78505e-33
LOC283050	0.794341	0.0077872	0.0346408
USP49	0.792021	0.000581954	0.00404053
APPL2	0.790669	1.32657e-39	2.27273e-37
MFSD3	0.790121	0.00188345	0.0108243
RGNEF	0.788277	1.85593e-47	4.2781e-45
PKDCC	0.788239	0.000393225	0.00290009
ZNF630	0.787642	9.7058e-06	0.000114041
LMOD1	0.787524	2.31774e-24	1.89576e-22
PAPPA	0.787359	2.13606e-18	1.17743e-16
ZNF182	0.785729	3.37891e-08	6.27277e-07
TTC35	0.785121	2.86206e-24	2.28209e-22
C14orf106	0.784664	2.94807e-12	9.22854e-11
SLC12A8	0.780679	4.38854e-25	3.73409e-23
GAB1	0.777711	3.28042e-09	7.09714e-08
SIRPA	0.773874	3.87225e-56	1.32682e-53
LRRC3	0.773813	4.41734e-14	1.69706e-12
ZNF703	0.768506	2.39051e-08	4.51667e-07
ZFHX4	0.768496	2.50791e-12	7.90926e-11
PFDN4	0.766233	1.66776e-09	3.79602e-08
NFE2L2	0.763074	1.40721e-49	3.7168e-47
C2orf68	0.761045	9.40049e-08	1.63933e-06
SSPO	0.759337	0.0022423	0.0125012
CDC42EP3	0.757626	1.83594e-60	8.02621e-58
IVNS1ABP	0.753655	3.32576e-38	5.20543e-36
NBL1	0.753185	1.47174e-21	1.01406e-19
LOC100499467	0.752555	0.00240697	0.0132446
SP4	0.750836	0.0080587	0.0356111
GLYCTK	0.749478	0.000764695	0.00509181
WWOX	0.747939	6.78253e-06	8.24439e-05
ZBTB20	0.747918	0.0115745	0.0475127
IGFBP5	0.744632	1.12738e-31	1.32342e-29
PLEKHA6	0.744244	2.04377e-15	8.69495e-14
ARL4C	0.744062	4.97104e-38	7.68571e-36
ARHGAP6	0.742451	7.58555e-19	4.33196e-17
JMJD7	0.741201	0.00169804	0.00990236
CNTN3	0.740039	0.000615987	0.0042489
CHRNA1	0.735215	1.35345e-08	2.67276e-07
C1orf113	0.735128	0.00075058	0.00501626
ANKRD33B	0.734453	1.02722e-18	5.78805e-17
HUNK	0.734109	1.30384e-17	6.71957e-16
C10orf54	0.732433	2.21129e-15	9.31387e-14
WDSUB1	0.73204	9.6591e-07	1.41734e-05
NBPF3	0.731636	5.05243e-17	2.47315e-15
KCNQ3	0.729163	0.00144946	0.00871293
NUDT18	0.729103	0.000702084	0.00473399
GEM	0.728354	5.61243e-08	1.00217e-06
TNFAIP2	0.725345	6.34644e-28	6.43682e-26
RAB9B	0.724458	0.00228802	0.0127115
VSIG10L	0.722326	3.42543e-06	4.42236e-05
CRISPLD2	0.721218	5.92433e-28	6.05715e-26
WISP1	0.716942	3.08242e-10	7.70787e-09
ITPR1	0.715376	3.4418e-18	1.87275e-16
GBGT1	0.713609	0.000543805	0.00382808
GRIN2A	0.712447	0.000258667	0.00201436
JARID2	0.712174	7.98261e-07	1.18228e-05
LDLRAP1	0.709445	4.89914e-25	4.14075e-23
OTUD1	0.707041	0.000493388	0.00350627
DHRS3	0.704971	2.56967e-11	7.36672e-10
MRVI1	0.704215	1.12573e-52	3.39809e-50
ALPL	0.701564	5.44598e-08	9.77963e-07
C2CD2	0.70139	1.78279e-32	2.19439e-30
CCDC51	0.695915	7.06623e-11	1.92244e-09
ZNF785	0.695521	0.00111975	0.00700591
HSD17B2	0.691443	1.10595e-27	1.1128e-25
GHR	0.691152	9.71079e-13	3.23132e-11
OSBPL3	0.690356	2.63717e-43	5.14369e-41
ZNF521	0.690112	1.3824e-10	3.6361e-09
NCRNA00120	0.689532	0.00113963	0.00709986
GATA2	0.688334	2.22726e-12	7.09477e-11
CYP1B1	0.683014	2.05365e-05	0.000224643
ASAP3	0.682554	2.23484e-15	9.38187e-14
ANKRD29	0.681926	0.000816219	0.00535972
RBPMS	0.681776	1.32601e-22	9.44444e-21
C4orf32	0.68111	9.49406e-05	0.00086594
GABRE	0.678033	3.22747e-09	6.99451e-08
CDH11	0.677683	8.91499e-21	5.82599e-19
KILLIN	0.676404	0.000267378	0.00207328
TBC1D8B	0.67601	5.40767e-16	2.40556e-14
BMP4	0.675829	6.10273e-27	5.81733e-25
HAPLN3	0.674193	8.62202e-07	1.27401e-05
TBC1D2	0.673619	1.67623e-30	1.89743e-28
GPR173	0.672236	8.34702e-05	0.000778114
ADAMTS9	0.672218	2.08805e-12	6.67954e-11
PTGES	0.671824	8.72697e-05	0.000805244
PHLDB1	0.671626	5.33952e-23	3.93572e-21
LIFR	0.671342	9.08031e-26	7.99446e-24
ABCA1	0.67086	6.41144e-07	9.67669e-06
BAMBI	0.669617	3.69663e-26	3.32382e-24
DEPTOR	0.668765	0.000205641	0.00165742
EGFR	0.668468	8.08565e-10	1.91607e-08
FGF9	0.667793	2.58119e-09	5.67146e-08
GDA	0.667518	0.000525677	0.00371697
KLHL24	0.667513	9.32489e-12	2.76864e-10
LIPG	0.667307	2.91169e-06	3.83327e-05
RAVER2	0.666206	1.65417e-07	2.77768e-06
CEND1	0.664873	0.00100149	0.00638997
LOC282997	0.663357	0.0003211	0.00243767
NIPAL2	0.663088	0.000521331	0.00369242
LCLAT1	0.662745	1.91519e-13	6.9176e-12
MRM1	0.661872	8.16108e-05	0.000764717
HIC1	0.661726	6.62416e-07	9.96217e-06
RPS6KA3	0.660526	2.44409e-30	2.74214e-28
OSGIN2	0.660507	1.9316e-12	6.23126e-11
ZNF404	0.658952	0.00912132	0.0393334
ARRB2	0.65783	0.000300409	0.00230265
LRRC16A	0.656669	1.04835e-05	0.000121936
REV3L	0.655198	4.53266e-16	2.03057e-14
ZNF467	0.652772	0.00467127	0.0228217
PHLPP1	0.65222	3.19275e-06	4.1601e-05
TRAK1	0.648526	9.47033e-32	1.12934e-29
RAB11FIP1	0.647862	1.10498e-09	2.58944e-08
TESK2	0.647144	0.00122219	0.00755479
TNFRSF21	0.646096	3.38305e-19	1.9949e-17
PTEN	0.642414	3.47614e-32	4.1972e-30
TNS3	0.640807	3.66579e-39	6.19665e-37
DPYSL3	0.637918	6.58524e-41	1.15955e-38
HNRNPA1L2	0.637633	0.00342825	0.0176968
CBLB	0.637236	1.26965e-07	2.16644e-06
LRRC8A	0.637104	1.27036e-13	4.75093e-12
TTC7A	0.636818	5.39653e-21	3.63921e-19
GADD45B	0.636215	6.89794e-15	2.76747e-13
ABI3BP	0.635705	2.43642e-06	3.29306e-05
OCEL1	0.634195	0.000127905	0.00111296
B3GNT5	0.632934	0.00449432	0.0221535
GRK5	0.632872	4.33941e-24	3.41708e-22
TRPM2	0.632552	3.42739e-05	0.000353847
PLCD4	0.632388	4.697e-05	0.000468517
SOX4	0.631345	7.1464e-22	5.00564e-20
COL14A1	0.630949	2.81851e-37	4.25394e-35
SYPL2	0.629052	1.24553e-25	1.08156e-23
LOC400550	0.628473	9.95931e-49	2.52528e-46
MTCP1NB	0.628147	1.89798e-05	0.00020924
PAQR5	0.628084	1.2844e-07	2.18865e-06
DPYD	0.62804	2.25608e-17	1.13502e-15
ELL2	0.627202	2.60413e-13	9.24794e-12
LOC388630	0.627134	0.000335933	0.00252907
PARD3	0.626442	3.93784e-11	1.10191e-09
FLJ36031	0.62188	5.43852e-46	1.16864e-43
NPC1	0.621685	1.11628e-27	1.11434e-25
IDH2	0.61984	2.92438e-13	1.02702e-11
ZNF684	0.617703	0.00575951	0.0270679
DSE	0.616226	9.88658e-16	4.30729e-14
GPR37	0.615435	2.29313e-07	3.78054e-06
HOXA13	0.615182	0.000231915	0.00183649
CNPY4	0.614544	2.4747e-09	5.44692e-08
CMAH	0.613785	0.00254649	0.0138977
G6PD	0.613009	2.74185e-20	1.74679e-18
C4orf21	0.612564	3.80339e-06	4.85593e-05
PDCD4	0.612546	5.11851e-18	2.72658e-16
FMNL2	0.610826	3.43785e-07	5.46128e-06
RAB3A	0.610121	0.000760294	0.00506782
DUS4L	0.609995	0.000116086	0.00102459
RIMS3	0.609643	0.0111398	0.0460635
SLC18A2	0.60897	0.000610225	0.00421604
IER5L	0.608968	0.000702369	0.00473399
GDNF	0.607672	1.79298e-13	6.53201e-12
DHRS2	0.605368	0.000101499	0.000915221
KIF18A	0.605102	3.46804e-11	9.79239e-10
RAB27B	0.604751	1.91807e-09	4.28121e-08
PRR5L	0.604679	1.28218e-05	0.00014671
ICOSLG	0.604222	0.000510916	0.00362473
ADNP	0.603592	1.15497e-25	1.00985e-23
SEPT7P2	0.602487	0.00711392	0.0322223
LOC100131199	0.600799	4.88477e-13	1.66925e-11
AQP11	0.600364	0.0103519	0.0434573
CCR1	0.599946	0.00231062	0.0128089
HSPC159	0.598584	1.77393e-05	0.000196934
SLC16A5	0.59765	1.43284e-06	2.04798e-05
ZNF33A	0.59746	1.34313e-08	2.66481e-07
ZFP90	0.59647	5.77499e-13	1.94722e-11
IL15	0.595043	0.00788747	0.0349886
TMEM26	0.594214	0.00339858	0.0175759
FAM115A	0.593626	7.71561e-07	1.14542e-05
ANGPTL4	0.593082	9.92824e-05	0.000899062
PLEKHA2	0.592983	1.08461e-10	2.89489e-09
NAT1	0.592185	0.000116134	0.00102459
PAQR8	0.592165	9.20206e-07	1.35341e-05
GPR126	0.592047	2.57511e-16	1.19151e-14
MFI2	0.591669	0.000486738	0.00346872
RUNX2	0.591134	3.55951e-08	6.55923e-07
RFFL	0.590745	1.77074e-09	3.99163e-08
FZD4	0.590516	1.77571e-17	9.00499e-16
GSDMD	0.589913	5.11797e-06	6.41162e-05
SCN9A	0.589685	1.38092e-12	4.53558e-11
PPP1R12B	0.589418	6.71942e-13	2.25367e-11
ZNF642	0.588823	0.00411903	0.0206898
C10orf125	0.587837	0.008644	0.0375947
RELL1	0.587619	3.49307e-08	6.44616e-07
C4orf29	0.587397	0.0104933	0.0439076
RFTN1	0.586768	3.13199e-27	3.03109e-25
TSC22D3	0.58593	3.48908e-10	8.67344e-09
SLC25A10	0.585028	0.00117927	0.00731807
MAN1A1	0.583726	7.93959e-19	4.51382e-17
TCEA2	0.582691	8.93229e-06	0.000105779
TMEM136	0.581349	0.000547301	0.00385055
DAPK2	0.581312	0.00291066	0.0154528
SEPT5-GP1BB	0.5808	0.0020914	0.0118106
ZNF18	0.580441	0.000922344	0.00595391
ACSS3	0.579947	2.68752e-06	3.57152e-05
SRRM3	0.578984	3.01043e-09	6.55778e-08
MPND	0.578559	0.000683264	0.00464224
OAF	0.578492	1.16148e-10	3.08059e-09
KSR1	0.578352	2.07918e-05	0.00022724
ZNF295	0.578215	1.64333e-16	7.89171e-15
CSPP1	0.577158	5.13754e-07	7.895e-06
GLI3	0.576466	1.36836e-07	2.32236e-06
INSIG1	0.576009	1.49554e-20	9.62458e-19
HECW2	0.57364	1.78875e-05	0.000198317
BDNF	0.573035	3.6981e-15	1.50754e-13
SLC35D1	0.572334	5.60077e-19	3.22757e-17
FLJ10038	0.572066	4.7258e-05	0.00047102
PAPSS2	0.571925	5.35233e-39	8.81258e-37
MCC	0.571922	8.24406e-13	2.75774e-11
PELI2	0.570995	2.0295e-06	2.80895e-05
LRRN3	0.570835	2.05239e-12	6.58739e-11
DOCK11	0.570089	5.90703e-05	0.000574745
C9orf80	0.56998	0.00489235	0.0237553
EIF2B2	0.567856	1.24304e-09	2.87054e-08
BOC	0.567003	2.3159e-05	0.000249456
DNM3	0.563144	1.89287e-05	0.00020904
KCNJ2	0.562357	0.00658668	0.030212
FADS1	0.56204	9.58419e-23	6.90389e-21
LOC338799	0.560706	0.0003206	0.00243533
C6orf192	0.560524	1.08252e-07	1.87233e-06
TIGD2	0.559825	0.0060612	0.0281893
CTDSP2	0.559782	4.76694e-33	6.04352e-31
COL1A1	0.558804	5.31922e-10	1.2919e-08
OPHN1	0.558586	9.61134e-05	0.000874866
OBSL1	0.558146	6.48012e-08	1.15548e-06
PPP1R13B	0.557855	2.27632e-06	3.11318e-05
SLC1A5	0.556221	2.99104e-33	3.83034e-31
LOC399959	0.556015	4.20815e-23	3.13829e-21
SRGAP1	0.555395	4.44794e-20	2.77788e-18
SEPT8	0.554267	1.77171e-38	2.84326e-36
SCN3A	0.553146	6.83602e-16	3.00927e-14
ABCC1	0.552852	3.46934e-19	2.03631e-17
AGPAT4	0.552303	9.8745e-05	0.000894845
KDM1B	0.552001	3.21627e-05	0.000333682
TRIB2	0.551617	5.43061e-09	1.13613e-07
KLHL3	0.551436	0.00192243	0.0110034
AP4M1	0.551115	8.4956e-05	0.000790222
ZC3H6	0.550385	0.000195419	0.00159019
PARP16	0.55037	0.000455709	0.00327521
FLJ46906	0.548525	0.000475569	0.00340444
WRNIP1	0.547587	2.34458e-08	4.4365e-07
CXCL12	0.547244	0.00011529	0.00101857
PAOX	0.546616	0.0090907	0.0392147
ACBD3	0.546068	2.74269e-16	1.25985e-14
UNC5C	0.5452	0.0018753	0.0107872
FN1	0.544832	6.0311e-26	5.34702e-24
BCL9	0.544208	0.0105861	0.0441775
ALDH6A1	0.54417	0.00133213	0.00812738
SLC46A1	0.543181	0.00659987	0.0302615
ZNF589	0.542964	0.000389982	0.00288088
FAIM2	0.542652	7.21057e-06	8.6897e-05
TRANK1	0.541424	0.000166283	0.00139059
PVT1	0.539921	0.00229709	0.0127451
TM7SF2	0.539238	0.00478492	0.0233204
APCDD1	0.538059	4.34197e-09	9.23616e-08
MST4	0.53704	5.11284e-06	6.41153e-05
PDZD8	0.534093	9.32666e-08	1.6287e-06
AMOTL2	0.533299	2.81326e-20	1.78332e-18
BCAT1	0.533233	7.17151e-20	4.35026e-18
HEXIM1	0.532537	9.87311e-18	5.10903e-16
ZNF561	0.532015	1.18405e-09	2.75439e-08
OGG1	0.531499	0.000110647	0.000983029
LAMA2	0.531346	5.8969e-21	3.93478e-19
CASKIN2	0.530972	1.70869e-06	2.39368e-05
NMNAT2	0.529752	0.0100094	0.0423702
CD82	0.529291	3.68429e-25	3.15604e-23
SMAD9	0.527588	8.6501e-05	0.000799898
PDLIM1	0.526627	1.47987e-22	1.04815e-20
FAM38B	0.526583	1.80149e-14	7.071e-13
NINJ1	0.526213	4.29535e-07	6.69821e-06
SCAPER	0.525971	1.02116e-05	0.000119101
ZBTB44	0.525629	6.41721e-06	7.84546e-05
WDR27	0.52527	0.00015094	0.00128087
DFNA5	0.5251	5.58389e-08	9.98485e-07
TANC1	0.523685	9.85753e-24	7.71443e-22
RASSF5	0.523492	9.99161e-07	1.46274e-05
LOC400960	0.523446	0.0117139	0.047968
FOXN3	0.523067	3.22812e-15	1.32877e-13
MXRA5	0.521061	1.32682e-14	5.25671e-13
LRRK2	0.521061	9.70155e-09	1.97109e-07
DZIP1L	0.520894	7.58873e-08	1.33625e-06
SERTAD4	0.52079	2.52866e-05	0.000269624
DGKH	0.518755	0.00333609	0.0172985
PC	0.518678	0.00832115	0.0365163
KCNE1	0.518164	0.000246128	0.00193026
ARHGAP10	0.517843	9.66359e-12	2.8625e-10
GLIPR2	0.517141	1.46259e-08	2.86595e-07
PRMT10	0.515998	0.00130978	0.00801418
C2orf3	0.515905	0.000233931	0.00184669
SH3PXD2B	0.515144	7.48793e-21	4.91876e-19
C13orf15	0.514884	0.000305264	0.00233422
STX1B	0.514142	0.00339865	0.0175759
SKIL	0.514118	1.18808e-08	2.37205e-07
HBP1	0.512353	3.00775e-09	6.55778e-08
FOXK1	0.511775	6.0106e-13	2.02128e-11
MEIS2	0.511494	0.000100974	0.00091179
LZTS1	0.511406	4.00296e-07	6.28088e-06
ARL5B	0.510841	1.34605e-08	2.66644e-07
KLHDC2	0.510831	9.91855e-12	2.92436e-10
NRG1	0.510309	0.000167232	0.00139668
KDM3B	0.508972	1.14831e-13	4.30719e-12
SYNGAP1	0.508971	3.52962e-07	5.57961e-06
NCKAP5	0.508347	2.1339e-16	1.00199e-14
HEXDC	0.507667	0.0103281	0.043372
SPICE1	0.50678	0.00114723	0.00713317
SALL1	0.504586	7.78615e-18	4.04561e-16
MLXIP	0.503786	9.67432e-14	3.65033e-12
PCMTD2	0.503459	2.34117e-06	3.18369e-05
SERPINB6	0.502517	2.03829e-10	5.23106e-09
LAMB1	0.502263	2.75696e-30	3.06603e-28
MEIS1	0.501218	2.28705e-08	4.34059e-07
CXCL6	0.500858	0.00413646	0.0207609
ZNF175	0.500698	0.000151751	0.00128689
PLXND1	0.499458	6.48494e-16	2.87469e-14
PER2	0.499454	0.000179502	0.00147391
C14orf4	0.498851	1.67917e-18	9.29627e-17
RSPH3	0.4967	0.000748018	0.00500431
PHF8	0.496356	4.7051e-09	9.94188e-08
GBP4	0.495294	1.64713e-07	2.76953e-06
RNF168	0.494926	5.44105e-09	1.13644e-07
KBTBD6	0.4949	6.14229e-07	9.33716e-06
FAM20C	0.494063	1.03724e-15	4.48811e-14
ZFP1	0.490981	8.74162e-05	0.000805423
SCAI	0.490798	0.00535624	0.0256348
RAPH1	0.490191	4.79541e-14	1.83674e-12
TET2	0.489865	0.000203525	0.00164454
ABHD16B	0.488988	0.00861061	0.03748
JRK	0.488412	4.46797e-07	6.9503e-06
WDR55	0.48804	4.42806e-09	9.40351e-08
EHBP1	0.487482	9.78817e-15	3.90234e-13
PEAK1	0.487145	5.52398e-12	1.68847e-10
NBPF1	0.486629	1.26487e-07	2.1641e-06
FAM126A	0.486407	3.05926e-24	2.42408e-22
GPN1	0.486054	3.10524e-10	7.74966e-09
MEGF9	0.485897	1.19456e-08	2.38123e-07
USP2	0.485213	0.0111153	0.0460072
DYRK1B	0.484743	0.00357975	0.0183296
NLK	0.484703	5.53496e-09	1.15225e-07
PDP2	0.484261	9.38289e-07	1.3784e-05
ATAD5	0.484125	0.00300085	0.0158388
COL16A1	0.483057	4.90771e-26	4.38168e-24
ELP4	0.482243	0.000450265	0.00323976
ANO4	0.482045	1.45011e-21	1.00462e-19
OBFC2A	0.481066	7.75356e-25	6.50991e-23
HIPK2	0.481053	2.16733e-14	8.45458e-13
AHSA2	0.478673	9.4751e-11	2.54503e-09
ZNF132	0.478356	0.00984882	0.0417854
DISP1	0.478224	0.00861466	0.03748
SEC31B	0.478107	0.00209391	0.0118195
RBFA	0.477923	0.00713225	0.0322823
BIRC6	0.477492	1.18046e-12	3.89736e-11
FAM199X	0.477387	1.05486e-08	2.1321e-07
IKBKG	0.476898	6.0548e-05	0.00058777
GINS3	0.476231	0.00343747	0.0177084
METTL7A	0.4742	3.73945e-07	5.89662e-06
MIS12	0.473711	2.42407e-05	0.000260223
FAM100A	0.473541	0.00343121	0.0177026
NSUN6	0.473022	0.00232474	0.0128535
APOL3	0.472696	1.11493e-10	2.96955e-09
ING1	0.472599	0.000485226	0.00346184
ZNF362	0.472141	0.00456212	0.0224094
PGM2L1	0.470269	5.14411e-05	0.000509508
KCND3	0.469798	0.000491732	0.00349842
COL15A1	0.469745	3.16992e-12	9.87427e-11
TP53I11	0.469123	2.711e-17	1.35315e-15
RFC5	0.468454	6.99997e-05	0.000670284
LACTB2	0.467965	1.07259e-05	0.000124527
MFGE8	0.467407	5.98488e-23	4.36071e-21
MVK	0.467221	0.00077428	0.00515022
FAM73B	0.466143	0.000973464	0.00622998
EPHB3	0.465643	1.25029e-05	0.00014358
ZNF365	0.465556	0.00165456	0.00969788
PPM1M	0.463912	0.000166992	0.0013956
ATG16L2	0.463773	0.00451426	0.0222345
C1orf83	0.46348	0.0104028	0.0436276
MPI	0.463316	2.56658e-05	0.000272751
LOC91316	0.462088	0.00258621	0.0140661
AMACR	0.461727	0.000228325	0.00181145
PEX26	0.461334	9.28393e-08	1.62469e-06
C1RL	0.460654	4.66264e-08	8.4447e-07
APBA1	0.460435	0.00196456	0.011194
WDR24	0.459929	0.00016212	0.00136297
AMOTL1	0.459906	9.78593e-07	1.43429e-05
NLRP1	0.458781	8.78887e-05	0.000808602
ZNRF1	0.457973	0.000638652	0.0043743
PRKAA1	0.456346	6.55757e-16	2.89675e-14
ZMYM5	0.456239	0.00210799	0.0118831
PSMB10	0.4559	3.44616e-08	6.37817e-07
SIK2	0.455307	1.35887e-11	3.98791e-10
RAD54L2	0.455227	0.000585829	0.00406077
DDHD2	0.455033	9.29092e-08	1.62469e-06
ATXN7L1	0.454747	0.000197409	0.00160307
CUL7	0.453584	2.72828e-10	6.86291e-09
IRF1	0.451731	8.31182e-15	3.3242e-13
SLC27A1	0.451559	9.70984e-05	0.000882026
ACOT2	0.451304	0.00432351	0.0214786
ARL4D	0.450873	0.00323009	0.0168592
PLCL2	0.450359	8.36695e-05	0.000779399
UBE2D1	0.449063	2.30761e-06	3.14917e-05
GLCE	0.449013	7.78012e-12	2.33183e-10
TTC28	0.447966	3.49756e-10	8.6775e-09
TSKU	0.44701	0.00616231	0.0285547
IRF2BP2	0.446412	5.01535e-15	2.03146e-13
GPANK1	0.446012	0.00327468	0.0170499
KLHL5	0.445943	2.05382e-23	1.5877e-21
PBX1	0.445808	1.57548e-12	5.13467e-11
IQCK	0.445264	0.000458409	0.00329275
AKAP9	0.444806	3.44615e-07	5.46128e-06
BNC2	0.444239	1.67278e-07	2.80522e-06
ATG13	0.444085	2.51153e-06	3.36587e-05
ODF2L	0.444038	0.0032661	0.0170192
TMEM119	0.443906	3.07513e-23	2.33452e-21
ELF1	0.443793	2.07341e-10	5.29974e-09
MBTD1	0.443232	0.00968386	0.0412263
STAU2	0.442984	4.03356e-08	7.3898e-07
MLL5	0.441836	8.14837e-09	1.67431e-07
TSEN54	0.44147	0.00207257	0.0117356
ANAPC16	0.440851	1.84169e-09	4.13988e-08
BRIP1	0.440393	2.50294e-06	3.35791e-05
PRKAR2B	0.440322	9.09018e-21	5.91002e-19
LRRC45	0.438926	3.21046e-05	0.000333351
C18orf54	0.438917	0.000568016	0.00397543
FAM63B	0.437206	1.57136e-05	0.000176696
ZNF184	0.437078	0.00158603	0.00939171
PIK3CB	0.436702	9.12023e-05	0.00083545
LHFPL2	0.436184	1.51951e-08	2.96831e-07
MOSPD2	0.435633	1.62564e-07	2.73704e-06
CBLN3	0.434973	0.0119659	0.0487636
ALDH3A2	0.434738	0.00306193	0.0161008
PARD3B	0.434279	0.000197507	0.00160307
TMEM116	0.433866	0.00810402	0.0357685
HSPA2	0.433504	3.13564e-14	1.20832e-12
SSTR1	0.432965	0.00851095	0.0371819
TBCCD1	0.432643	0.00329711	0.0171385
SMAD6	0.429873	0.00314182	0.0164595
MORC4	0.429532	1.70628e-12	5.54671e-11
ABCB6	0.429529	7.14691e-07	1.06976e-05
LOC440104	0.429457	0.00152514	0.00909807
PPAP2B	0.428519	1.18208e-19	7.06909e-18
PRKD1	0.428241	2.20619e-05	0.000239675
GPR4	0.428172	0.00047008	0.00336705
ASCC1	0.428073	2.77694e-06	3.67128e-05
CDC42EP2	0.427931	2.79983e-07	4.52182e-06
ARHGAP31	0.42759	2.28321e-11	6.57877e-10
C7orf31	0.427144	0.00829165	0.036412
CYTH3	0.424876	1.21356e-16	5.85e-15
NEAT1	0.423734	1.01007e-13	3.79991e-12
HEG1	0.423145	1.31739e-13	4.89791e-12
CDK19	0.422466	1.44726e-05	0.000163971
ACOX3	0.421837	0.002074	0.0117385
GCDH	0.421524	0.000495247	0.0035175
VWCE	0.421061	0.0118485	0.0483447
NTHL1	0.421045	0.00330282	0.0171563
MED18	0.420827	0.00131686	0.00804762
KIAA1310	0.420413	2.31051e-08	4.37857e-07
CADM1	0.419971	3.33369e-19	1.97497e-17
FANCF	0.419489	0.00967309	0.0412137
TRIM38	0.419156	2.73826e-07	4.43935e-06
TMEM178	0.418433	0.0121961	0.0495583
COL3A1	0.417609	4.54977e-16	2.03106e-14
PTAR1	0.416195	3.38027e-08	6.27277e-07
RECK	0.416027	2.81457e-18	1.54472e-16
RNF185	0.41554	1.47456e-07	2.49927e-06
IL1RN	0.41538	0.00925109	0.0397989
PIGV	0.415292	0.00262354	0.0142203
TRIM66	0.414994	0.0113616	0.0468736
C16orf88	0.414811	0.000109784	0.000976728
DPP4	0.414564	2.27107e-21	1.54799e-19
CHD6	0.41334	0.000206046	0.00165963
PIK3R3	0.413267	0.000114413	0.00101294
BRPF3	0.413065	6.56226e-07	9.88081e-06
VARS2	0.412957	1.53605e-05	0.000173015
NT5C2	0.412785	5.54805e-19	3.21179e-17
MAP3K1	0.412511	0.00180156	0.0104151
SVIL	0.412454	5.65968e-12	1.72484e-10
FAH	0.412329	8.70855e-07	1.2853e-05
LACTB	0.412289	6.02226e-10	1.44603e-08
CPZ	0.412	3.2942e-07	5.24671e-06
DOCK5	0.411631	0.000160088	0.00134768
INTS7	0.411456	2.30968e-05	0.000249189
MAN1C1	0.411381	7.64562e-05	0.000722828
UACA	0.410825	1.48426e-12	4.84987e-11
RMND5B	0.410677	0.000205284	0.00165559
INMT	0.410623	2.8959e-14	1.12276e-12
ZBTB38	0.409845	8.54332e-11	2.31436e-09
CACNG8	0.409219	0.00856677	0.0373614
CBX7	0.408993	0.00163206	0.00959707
ARHGAP5	0.408969	3.47105e-13	1.21564e-11
SLC16A2	0.408655	2.56784e-13	9.14469e-12
PLEKHH2	0.407133	1.91293e-10	4.93932e-09
HECW1	0.406149	0.000375203	0.00278503
TTBK2	0.405745	0.0105344	0.0440048
SKP2	0.405238	0.000433963	0.00314029
AFF1	0.405194	3.38427e-08	6.27277e-07
SPIN1	0.40398	1.38068e-13	5.10329e-12
GULP1	0.40363	1.47582e-10	3.85782e-09
KIAA0430	0.40261	4.95916e-07	7.658e-06
IL6	0.402554	2.29997e-06	3.14214e-05
KCTD20	0.402041	5.69826e-09	1.18237e-07
PDE5A	0.40027	6.31938e-21	4.19461e-19
ZNF451	0.400002	0.000569506	0.00398246
HCFC1R1	0.399722	0.00040613	0.00297626
TNC	0.399522	5.15822e-13	1.75795e-11
CLDN11	0.398533	8.46153e-09	1.73585e-07
AASS	0.397973	0.00240361	0.0132318
FBXL20	0.397815	0.00204932	0.0116248
TRPC3	0.397582	0.0094734	0.040603
FAM109A	0.396785	0.00539253	0.0257695
UBA5	0.396773	1.10886e-08	2.22438e-07
NUAK1	0.395783	7.37537e-05	0.000700937
RIN2	0.395227	9.6603e-13	3.22298e-11
SPTLC2	0.394567	4.98685e-07	7.68206e-06
RTEL1	0.393223	1.3189e-05	0.00015064
ERCC6L	0.392898	0.000173217	0.00143158
SLC25A36	0.392865	4.13252e-10	1.02129e-08
ELL3	0.392607	0.0029941	0.0158205
WWP1	0.392442	3.52928e-05	0.000361688
TMCC1	0.392243	4.56292e-05	0.00045694
LOX	0.391349	5.53769e-18	2.93752e-16
PCIF1	0.39133	0.000913402	0.00591426
LRRC1	0.391039	0.00985369	0.0417854
TINF2	0.390733	6.75434e-06	8.218e-05
SP1	0.390595	6.25623e-12	1.89752e-10
ING4	0.390433	0.00970129	0.0412728
ACADS	0.389891	0.00168859	0.00985178
MMAA	0.389852	0.00643144	0.0296178
GTF2E1	0.389426	0.000801523	0.00530084
TRIM13	0.389367	0.000102662	0.000923738
SCAND2	0.388851	0.012075	0.0490979
CXCR7	0.388181	2.57411e-11	7.36672e-10
DKFZp761E198	0.387941	0.00189688	0.0108866
DCAF10	0.387681	1.62079e-05	0.000181683
NBEAL1	0.387619	0.00357973	0.0183296
CTR9	0.387255	1.46292e-13	5.39152e-12
DCAF11	0.387187	2.98318e-05	0.000311282
LEPR	0.387119	0.00261035	0.014167
SEMA4B	0.386804	0.00293958	0.0155803
ABCD4	0.38677	0.00586883	0.0274893
VDR	0.386606	4.43738e-13	1.52873e-11
CEP97	0.386484	8.61268e-05	0.000797601
ZCCHC11	0.386376	0.000171773	0.00142397
CREBZF	0.385707	1.91449e-07	3.18948e-06
USP37	0.385584	0.000778487	0.00517549
FBXO41	0.384916	0.000243174	0.00191132
UBN2	0.384647	0.000970454	0.00621698
POLL	0.384603	0.00175556	0.0101816
C11orf30	0.384402	0.00860946	0.03748
C10orf47	0.384281	0.00198872	0.0113063
CTDSPL	0.384193	2.829e-11	8.0598e-10
C14orf21	0.383756	0.00439136	0.021739
MARCH8	0.383427	0.00228619	0.0127068
KIF16B	0.383315	0.000141828	0.00122153
PRMT6	0.382602	0.011978	0.0487658
NXN	0.382597	8.8269e-06	0.000104684
TRAM1	0.382199	5.44927e-13	1.84722e-11
RORA	0.382155	0.000150584	0.00127871
MTMR3	0.381802	2.77971e-09	6.07606e-08
BDKRB2	0.381134	1.72839e-10	4.49026e-09
HSD17B6	0.380992	0.00129011	0.00791291
PPAPDC1B	0.380125	5.57419e-08	9.98158e-07
MAP3K4	0.378574	2.1146e-05	0.000230912
PANK3	0.378542	0.000138494	0.0011977
ZNF510	0.378424	0.00523426	0.0251173
ACP1	0.378084	2.49199e-06	3.34879e-05
TBC1D9	0.377331	1.52792e-05	0.000172494
TPCN2	0.376426	0.00569885	0.0268487
ORC1	0.376397	0.00561594	0.0266164
WEE1	0.376156	0.00010541	0.000944447
LOC283104	0.376118	2.87804e-07	4.63631e-06
FAM53C	0.376033	4.31131e-09	9.18635e-08
FASTKD1	0.375783	0.000661349	0.00450784
RNF144A	0.375564	0.00506763	0.0244659
EGLN2	0.375484	3.16441e-09	6.86958e-08
ZNF277	0.375443	0.00180844	0.0104405
IDH1	0.375106	1.87361e-13	6.78676e-12
LAMC1	0.374804	5.00305e-20	3.09408e-18
FBN2	0.37471	5.00126e-10	1.2203e-08
RNF214	0.374496	0.000719477	0.00483901
SLC5A6	0.374208	6.99366e-06	8.46045e-05
NTF3	0.373985	0.000281058	0.00217271
B3GNT2	0.373946	7.52789e-06	9.03292e-05
L3MBTL3	0.373723	0.00860797	0.03748
CPNE1	0.373417	5.25836e-09	1.10373e-07
ZNF532	0.373144	0.000105089	0.000943491
UBAP1	0.372688	0.000433669	0.00313995
PSME4	0.371903	1.87262e-13	6.78676e-12
RAB43	0.371703	0.0102291	0.0430703
MON1B	0.371315	0.000152643	0.00129359
RMND5A	0.369976	0.00187871	0.0108019
FAM84A	0.368294	1.63594e-09	3.7303e-08
DAAM2	0.36743	7.34689e-07	1.0984e-05
PPP2R1B	0.366567	2.20915e-09	4.89643e-08
GFRA1	0.366389	8.24786e-12	2.46038e-10
PPP1CB	0.365892	2.51253e-15	1.04098e-13
CREG1	0.365232	2.26204e-11	6.53261e-10
ZNF192	0.364895	0.00415633	0.0208276
GPX3	0.363334	2.38179e-07	3.91145e-06
ACAA2	0.363165	2.26858e-07	3.74493e-06
BHLHE40	0.362778	1.03183e-10	2.75981e-09
MAP4K2	0.362697	0.00983904	0.0417608
BTN3A1	0.362655	0.000210289	0.00168844
CACNA1C	0.362583	1.00024e-05	0.00011701
ARHGAP42	0.362578	0.0104972	0.0439076
C6orf70	0.362491	0.00585052	0.0274398
LAMA4	0.362303	1.05821e-09	2.48445e-08
SCD	0.362118	4.67086e-13	1.6048e-11
MED12	0.362015	8.82452e-06	0.000104684
EEF2K	0.361824	3.12843e-06	4.0889e-05
MOCS1	0.361286	0.00268354	0.0144959
GNA13	0.361124	3.16558e-08	5.91936e-07
TMEM181	0.361046	5.81235e-11	1.60893e-09
C2orf67	0.360636	0.00285652	0.0152008
KIAA1211	0.360491	0.00585244	0.0274398
EGLN1	0.360315	3.21835e-07	5.13881e-06
DPYSL4	0.359117	0.0037695	0.0191542
PLEKHA5	0.358806	7.50755e-05	0.000711366
METRNL	0.358545	0.00579638	0.0272273
PTDSS1	0.358421	1.7691e-13	6.4636e-12
NAPEPLD	0.358239	0.00327461	0.0170499
WTAP	0.358124	0.00293312	0.0155656
ZNF516	0.357933	0.000290053	0.00223136
PDPN	0.356664	1.43038e-08	2.81153e-07
CRTC1	0.355834	0.0103822	0.0435559
SHQ1	0.355642	4.54918e-05	0.000455925
PDGFRA	0.355344	1.14068e-10	3.03176e-09
CXorf38	0.355148	1.69019e-05	0.000188795
PTPRG	0.354972	1.91835e-08	3.68498e-07
OPA3	0.354565	5.85159e-09	1.21022e-07
AP1G2	0.354351	0.000846023	0.00552311
CWF19L2	0.353911	0.0122339	0.0496166
CDC45	0.353706	0.00217221	0.0121909
SAMD8	0.353435	2.4935e-06	3.34879e-05
PARM1	0.35318	0.00036659	0.00272748
FBXW7	0.353116	8.62605e-06	0.000102494
FAM111B	0.352781	0.00118566	0.00734693
VHL	0.352163	3.60559e-05	0.000368346
ZNF434	0.350863	0.00247143	0.0135288
PALLD	0.35035	3.34072e-17	1.66093e-15
HSPG2	0.35029	2.41362e-07	3.95859e-06
AGL	0.349571	0.0012553	0.00772936
TERF2IP	0.349209	4.74813e-07	7.35901e-06
VSIG10	0.348877	0.00308225	0.0161876
AKAP10	0.348833	0.00126558	0.00778506
C17orf80	0.348711	0.00167813	0.00979648
DMAP1	0.348318	0.00644383	0.0296533
TRIM56	0.348308	0.000532528	0.00375388
SC4MOL	0.348127	2.74887e-07	4.45085e-06
LRP12	0.34771	3.79884e-08	6.97995e-07
HIPK3	0.347647	2.54925e-06	3.40921e-05
SMAD7	0.347286	0.000824223	0.00540305
SULF2	0.346919	6.16312e-14	2.3394e-12
WDR73	0.346631	0.00811135	0.0357689
E2F1	0.346267	0.000425083	0.00308933
ATF7IP	0.345866	0.000788088	0.00523109
AR	0.345834	0.00645587	0.0296872
C5orf41	0.345724	0.000425698	0.00309106
REPIN1	0.344975	5.832e-06	7.21347e-05
PPP2R5A	0.344877	4.21929e-05	0.000427886
ABCC5	0.344661	4.97292e-07	7.66991e-06
FAM119B	0.344353	0.0055766	0.0264794
ZBTB1	0.344186	2.26595e-08	4.307e-07
ERMP1	0.343955	0.000207273	0.00166739
CNTN4	0.343848	3.92051e-10	9.70786e-09
NEDD9	0.343777	5.94435e-07	9.07981e-06
PPCS	0.343667	0.000921369	0.00595064
C5orf30	0.343501	0.000331671	0.00250144
PKD2	0.343317	3.79563e-06	4.8558e-05
STARD4	0.342959	4.02915e-05	0.000409636
FUCA1	0.342923	1.53513e-06	2.177e-05
CFLAR	0.341993	0.000156425	0.00132123
RIPK1	0.341177	4.25675e-09	9.09111e-08
FBXL3	0.341157	4.94439e-06	6.20644e-05
ZFYVE9	0.340971	0.000387738	0.00287146
SV2A	0.340377	1.80493e-05	0.000199676
BBX	0.340317	4.50659e-06	5.6907e-05
PRKCI	0.3403	0.000112244	0.000995122
NPHP3	0.34027	7.92743e-05	0.000745025
PCMTD1	0.339915	0.00789595	0.035014
PITPNM2	0.339787	2.80053e-06	3.69845e-05
RHBDD1	0.339577	3.4782e-05	0.000357637
LOC100129034	0.33936	0.000115168	0.0010182
C1orf96	0.339328	0.00617736	0.0286027
ITPKB	0.338792	0.00382747	0.019415
TEAD2	0.338601	0.000419525	0.00305675
PPP3CA	0.338537	8.77153e-09	1.78787e-07
CHL1	0.338191	2.55466e-08	4.80534e-07
FIG4	0.337692	0.00593369	0.0277489
DHTKD1	0.337651	0.00566278	0.0267584
DDR1	0.337535	0.00732369	0.0329709
ACSL5	0.337234	0.0105268	0.0439879
CDK5RAP2	0.336779	0.00131715	0.00804762
SQRDL	0.336768	2.11175e-10	5.37606e-09
IVD	0.336642	2.34362e-07	3.85876e-06
PDLIM2	0.33637	2.5178e-06	3.37072e-05
FAM116A	0.336263	0.00907284	0.0391509
ARNT2	0.336148	6.04466e-07	9.21085e-06
NUDT3	0.336108	0.00247861	0.0135623
STARD7	0.335993	7.26299e-12	2.18199e-10
ARRDC2	0.335766	0.00819807	0.036089
AGBL5	0.335514	0.00180069	0.0104148
NCK1	0.335344	4.25207e-08	7.75651e-07
DHX33	0.335335	2.60135e-05	0.000275291
PDPR	0.335107	0.000406394	0.00297647
ACAT2	0.335079	0.00016751	0.00139809
RBM43	0.334987	0.000124378	0.00108825
BTG1	0.334614	4.27496e-08	7.78707e-07
TRMT5	0.33445	0.00362826	0.0185555
STAT5B	0.334398	6.20138e-07	9.40713e-06
MINPP1	0.334092	1.19916e-09	2.78443e-08
ZMIZ1	0.333909	6.59188e-10	1.5709e-08
KLHL20	0.33323	0.000814507	0.00535972
MARCKSL1	0.333091	0.00330325	0.0171563
LOXL4	0.333014	0.00232316	0.0128535
APBB1	0.33285	0.000210187	0.00168844
CENPF	0.332832	3.28284e-07	5.23521e-06
RYK	0.332799	8.14762e-06	9.69911e-05
ZNF644	0.332741	7.74102e-05	0.000730757
RAPGEF6	0.332705	0.000942429	0.00605888
CDK9	0.331923	0.00158895	0.00939582
USP4	0.331154	4.74177e-06	5.97576e-05
SCN2A	0.330053	0.000188012	0.00153782
APBB2	0.329391	4.75222e-06	5.98299e-05
PITPNM1	0.328931	0.000693004	0.00468831
C4orf14	0.328904	0.000675674	0.00459594
CETN3	0.328545	0.00501505	0.0242582
SPATA18	0.327867	5.59094e-07	8.5503e-06
MED13L	0.327302	6.83019e-05	0.000657004
TNFRSF14	0.327198	0.00192223	0.0110034
SMAD3	0.327174	4.96838e-14	1.89726e-12
F3	0.327029	2.09164e-12	6.67954e-11
REEP2	0.327006	7.81535e-05	0.00073613
ETV5	0.326734	2.05403e-06	2.8398e-05
PSD3	0.325739	2.42613e-05	0.000260224
PRSS35	0.325013	0.01072	0.0446186
UCP2	0.324951	2.51012e-05	0.000267873
PGM1	0.32475	8.23883e-05	0.000770863
SGSH	0.32436	2.81903e-06	3.71901e-05
SMOX	0.322553	0.000571169	0.00398749
FOXF1	0.32241	2.4591e-10	6.22284e-09
UBXN7	0.322288	0.00106573	0.00672206
TRAF3IP2	0.322244	0.000314338	0.00239782
ARHGEF2	0.321887	4.83743e-10	1.18855e-08
FAM120AOS	0.321774	0.00764556	0.0341064
TXNDC11	0.320767	0.000144033	0.00123465
DDX20	0.320686	0.000140322	0.00121103
RPS6KB1	0.320395	2.84634e-05	0.000298972
STOM	0.320312	3.72868e-16	1.68829e-14
PAPSS1	0.320166	1.18541e-05	0.000136748
RABIF	0.319347	0.00480466	0.0233833
NAA40	0.319026	0.00158213	0.00937742
TMEM200B	0.317849	0.00407147	0.0204753
KCTD3	0.317381	0.000311373	0.00237806
ZFYVE1	0.317355	0.000181306	0.00148681
TSPAN2	0.317091	2.1779e-07	3.60933e-06
AHCYL1	0.316539	1.88659e-08	3.63499e-07
PRNP	0.31622	2.90915e-16	1.33149e-14
PCNXL2	0.316202	0.00246523	0.0135018
EIF4G3	0.316185	3.48243e-12	1.07947e-10
SLC38A6	0.31597	0.00739582	0.0331909
MCAM	0.315415	4.68184e-07	7.27407e-06
TLE3	0.315225	0.00154567	0.00919135
CLIP4	0.314885	7.97869e-07	1.18228e-05
EPAS1	0.31421	2.95749e-11	8.38816e-10
PTGER4	0.314075	0.00032856	0.00248537
TOR1AIP2	0.313159	2.439e-05	0.000260722
MPHOSPH6	0.312935	3.99064e-05	0.000406372
ZNF585B	0.31236	0.000704495	0.0047458
H2AFY2	0.312344	0.00010478	0.000941461
IL17RC	0.311935	0.00225357	0.0125531
SIAE	0.311415	0.00113655	0.00709115
ZFAND5	0.311352	2.0048e-09	4.4591e-08
DENND4A	0.310728	0.00210319	0.0118666
LPIN2	0.310441	7.12952e-06	8.6002e-05
METT10D	0.310131	0.000401732	0.00295256
KCTD7	0.310117	0.00478061	0.023311
KIAA1109	0.310083	0.000288306	0.00222031
NDUFAF3	0.309832	0.00482629	0.0234615
POLQ	0.309535	0.00427974	0.0213113
LOC647979	0.30953	4.14295e-13	1.43118e-11
NID2	0.309254	3.35507e-07	5.33696e-06
GPD1L	0.308957	0.000258105	0.0020137
RAB11B	0.308886	5.44394e-05	0.000534611
SETDB1	0.30881	0.000979708	0.00626361
DUSP10	0.308555	2.10467e-06	2.90033e-05
ADO	0.308259	1.28971e-05	0.000147439
TOX	0.308017	0.00545258	0.0259782
HEBP2	0.307992	7.8559e-05	0.000739399
MGAT1	0.307601	1.44011e-09	3.30157e-08
TXNRD1	0.30756	7.07385e-08	1.2508e-06
TRIM35	0.307523	0.000870693	0.00566084
PSMD5	0.306548	0.000885635	0.00575209
UHRF1BP1	0.306541	0.000124754	0.00109078
BMPR2	0.306474	3.27251e-05	0.000338961
ATOH8	0.306178	4.79825e-05	0.000477865
NET1	0.306177	0.00964826	0.0411891
POT1	0.306091	0.00103214	0.00654275
TSPAN31	0.305691	0.00812709	0.0358259
FAM122A	0.305607	0.00763597	0.0340756
STK16	0.305606	0.00194871	0.0111187
SESTD1	0.305391	0.00172128	0.010024
MBD5	0.305092	0.00174068	0.0101138
TIA1	0.304221	5.64347e-05	0.000552067
TMEM135	0.303985	0.00118078	0.00732383
PSAT1	0.30384	4.64729e-05	0.000463924
PTPRM	0.303691	3.87199e-09	8.34849e-08
WDFY1	0.303527	1.00895e-10	2.70433e-09
XPC	0.303086	2.1998e-06	3.01829e-05
VPS13A	0.303083	0.00640977	0.0295502
ZNF608	0.302926	0.000293418	0.00225452
ADM	0.302528	1.79223e-06	2.50794e-05
EPB41L1	0.302422	1.05153e-07	1.82371e-06
SETD2	0.301433	0.000235963	0.00185971
RPS6KC1	0.301364	0.00021384	0.00171045
VPS11	0.301235	0.000803691	0.00530687
INSR	0.301057	0.00861392	0.03748
BBS9	0.300571	0.0093591	0.0402154
MAP3K14	0.300353	0.00221519	0.0123735
HUWE1	0.299507	6.99926e-08	1.23934e-06
LMBRD1	0.299439	1.07556e-05	0.000124757
AFTPH	0.299169	0.000564497	0.00395398
TMEM106A	0.299083	0.00255961	0.0139573
MAD2L1BP	0.298746	0.00688053	0.0314121
PILRB	0.298559	0.000192915	0.00157386
APPL1	0.298223	0.0011294	0.00705346
ASF1B	0.297894	5.39529e-05	0.000530655
SMARCC2	0.297476	1.7107e-08	3.31625e-07
UNKL	0.297422	0.0011472	0.00713317
ZFP36L2	0.297311	1.63692e-08	3.18296e-07
PEX2	0.296914	0.00257231	0.0140145
TCF7L1	0.296859	0.00462468	0.0226465
ARL15	0.296794	0.00999745	0.0423339
ABCD3	0.296482	2.99043e-06	3.92471e-05
INPP5F	0.296427	0.000437738	0.00316219
C4orf34	0.295372	0.00241356	0.0132693
RALBP1	0.295082	0.00133206	0.00812738
FARP1	0.295053	4.45284e-10	1.09618e-08
ROBLD3	0.295036	0.00564698	0.0267036
GLI2	0.294921	2.48095e-06	3.33901e-05
SLC12A2	0.294879	2.02191e-05	0.000221471
VEZF1	0.294458	5.71997e-05	0.000558074
C2orf44	0.294387	0.0105622	0.0441012
CP110	0.293458	0.000325481	0.00246503
TMEM48	0.293229	8.97518e-05	0.000823353
GRLF1	0.293136	2.79767e-05	0.000294104
OSBPL11	0.293116	0.000608801	0.0042085
TSPAN9	0.292227	4.10935e-06	5.23076e-05
ARHGAP21	0.292185	0.00158513	0.00939078
CD97	0.291855	1.21138e-07	2.07539e-06
CITED2	0.291505	2.38027e-07	3.91145e-06
CNNM2	0.291438	0.0001418	0.00122153
SLC9A6	0.290486	1.33201e-05	0.000152
MED13	0.290162	0.000410172	0.00300067
INPP5B	0.289991	0.00972842	0.0413604
GTF2I	0.289722	2.95248e-06	3.87891e-05
KIAA1370	0.28969	0.00394853	0.0199281
LRBA	0.289534	0.00153086	0.00911184
SCAP	0.289265	1.14635e-06	1.66667e-05
HSPA12A	0.289213	8.85181e-08	1.55219e-06
LOC100499466	0.288908	0.000932046	0.00600431
ARID2	0.288545	0.000173053	0.00143116
CDK2	0.288522	0.00101215	0.00644502
USP33	0.287893	3.80318e-06	4.85593e-05
WWC2	0.287392	3.18225e-06	4.15068e-05
PDZRN3	0.287255	4.35601e-08	7.91195e-07
PTK2	0.287181	1.55919e-06	2.20618e-05
PLEKHG2	0.287122	6.23841e-05	0.000604206
DDX17	0.286959	6.93346e-11	1.9019e-09
PRKD3	0.286848	0.000189237	0.00154684
STX16	0.286486	1.57696e-07	2.66214e-06
SYNJ2	0.286201	0.00796688	0.0352422
SRRM2	0.285348	4.28126e-06	5.42779e-05
UBL7	0.285295	0.00146515	0.00879495
SRSF2IP	0.284727	2.77706e-06	3.67128e-05
ZNF292	0.284654	0.0016573	0.00970051
CIRBP	0.284601	2.57826e-05	0.000273304
CPSF7	0.284595	0.000142583	0.00122544
PLK2	0.284593	4.47505e-06	5.66214e-05
C1orf216	0.284225	0.00223726	0.0124787
CALCOCO1	0.283579	3.87947e-05	0.000395369
SEMA3C	0.283453	1.09506e-06	1.5976e-05
YY1AP1	0.283382	0.00286729	0.0152417
GZF1	0.282963	0.00233363	0.0128914
FAM69A	0.282894	2.14683e-05	0.000233627
ADAM10	0.282774	6.52273e-10	1.55735e-08
ATXN7	0.282498	0.00786537	0.0349394
C14orf101	0.281943	0.000927719	0.00598556
ST8SIA1	0.281375	0.00106413	0.00671528
SNAI2	0.281354	3.47377e-06	4.47112e-05
EML3	0.281221	0.00220099	0.0123197
FEM1B	0.28121	0.00846533	0.0370464
NFATC3	0.280949	0.00160832	0.00949712
ATM	0.280204	0.000762272	0.00507834
RAB8B	0.279378	1.03083e-06	1.50737e-05
TOR1B	0.279099	8.13284e-05	0.000762634
BRWD1	0.278217	0.000588886	0.00407973
KLF11	0.277979	0.000438271	0.00316424
AKAP1	0.277334	0.0114002	0.0469718
PI4K2A	0.277078	2.34294e-06	3.18369e-05
SOS1	0.276971	5.28652e-05	0.00052117
PPAP2A	0.276338	6.85376e-05	0.000658771
FBXW5	0.276056	3.28367e-05	0.00033984
ADAT1	0.275942	0.00720103	0.0325008
ZBTB41	0.275448	0.00964912	0.0411891
CCNDBP1	0.275424	0.000574005	0.00399482
SHROOM2	0.275179	0.00958949	0.0410312
RNF26	0.275143	0.00171171	0.00997289
LRRC8D	0.274919	0.00414585	0.0207998
KIAA0146	0.27474	0.000560934	0.00393388
PPPDE1	0.274648	3.04966e-05	0.000317765
CCDC90B	0.274472	0.00312966	0.0164093
ZNF445	0.274061	0.00432751	0.0214901
CAPN7	0.273858	0.00720937	0.0325268
SLC35A1	0.273843	0.00263023	0.0142383
C20orf111	0.273791	8.26222e-05	0.000771581
HAUS4	0.273105	0.0024548	0.0134611
EPM2AIP1	0.273022	0.00165657	0.00970051
NSDHL	0.272591	0.000911896	0.00590752
ZNF664	0.27255	0.000100558	0.000909327
SAT1	0.272514	0.00142915	0.0086188
C5orf44	0.2725	0.00199632	0.0113393
ARID5B	0.272414	1.74694e-07	2.91801e-06
ARHGEF17	0.272222	7.15867e-05	0.000681875
NIPBL	0.272207	0.000350999	0.00262655
TTLL5	0.271932	0.00504221	0.0243616
C20orf4	0.271799	0.000935787	0.00602535
AK3	0.271693	8.93592e-06	0.000105779
NCOA4	0.271626	4.13833e-09	8.86246e-08
C1orf21	0.271612	0.000156387	0.00132123
NID1	0.271422	1.31107e-06	1.88669e-05
C1orf77	0.270928	0.000647901	0.00442808
ZNF75D	0.270847	0.0111695	0.0461652
ADCY7	0.270819	0.0017011	0.00991564
RFX5	0.269304	0.0065308	0.0299991
PDE1C	0.269288	0.00389503	0.0197052
DCAF8	0.269026	5.71802e-05	0.000558074
PRPS2	0.268946	0.00258883	0.0140743
RSPRY1	0.267983	0.00455238	0.0223792
FAM160B2	0.267771	0.00295066	0.0156259
USP46	0.267575	3.51552e-05	0.000360597
SYNE1	0.267517	0.000861992	0.00561796
USP48	0.267286	0.000422227	0.0030729
TTC19	0.266975	0.00681382	0.0311636
HEATR5B	0.26691	0.000960817	0.00616459
GCLM	0.266507	1.11396e-05	0.000129093
RBM14	0.266503	0.00162661	0.00957392
ROCK2	0.26619	2.94105e-05	0.000307139
PDLIM4	0.265666	0.000897496	0.00582018
OXR1	0.265585	0.000938293	0.00603842
KIAA0182	0.265469	4.27968e-06	5.42779e-05
RNF24	0.264402	0.00102141	0.00648771
CBL	0.263911	0.00136154	0.00826866
HIP1	0.263737	0.00039345	0.00290009
NAMPT	0.263501	7.50816e-07	1.11855e-05
VPS13B	0.263437	0.00249579	0.0136445
ACSL3	0.263381	9.61502e-10	2.26579e-08
DNAJC14	0.262922	0.000920274	0.0059466
TMPO	0.262806	0.000177473	0.00146199
RNF20	0.262604	0.00325352	0.0169606
SPAG9	0.26252	7.56903e-06	9.05675e-05
GALNT10	0.262273	6.52785e-07	9.84067e-06
PLCD3	0.26202	6.48287e-05	0.000626447
AGAP1	0.261752	0.00455244	0.0223792
IGBP1	0.261388	0.000235707	0.00185955
TERF2	0.261334	0.00152567	0.00909807
SYNE2	0.261206	0.00684686	0.0312696
PDCL	0.261094	0.00245766	0.0134709
C11orf68	0.260866	0.00349428	0.017969
GPR137B	0.260537	3.36459e-06	4.34825e-05
FBXO9	0.260131	0.00157617	0.00934646
SLC6A6	0.259824	8.78618e-07	1.29525e-05
FBXO3	0.25981	0.0019414	0.011092
ZNF507	0.259691	0.00490013	0.023784
ATG2B	0.259542	0.00208167	0.0117714
GPATCH8	0.259424	6.85935e-05	0.000658809
CERK	0.25898	0.00102015	0.0064862
SPATA13	0.258902	0.00374615	0.0190435
BTBD7	0.258866	0.000172674	0.00142989
CTSC	0.258726	1.69192e-06	2.37544e-05
MARCH5	0.258427	0.00012057	0.00105858
ATG5	0.258421	0.00607802	0.0282468
UFSP2	0.258008	0.00598733	0.0278969
BMPR1A	0.258002	0.0104379	0.0437317
LPP	0.257894	0.000614251	0.00423923
C14orf1	0.257619	0.00822273	0.0361676
RHOB	0.257389	0.000148558	0.00126489
MFSD11	0.25737	0.00220874	0.0123522
TCF12	0.256674	2.22997e-05	0.000241637
SLC4A7	0.25639	3.42663e-05	0.000353847
AACS	0.2557	0.00239602	0.0132015
DPM1	0.25548	0.000387753	0.00287146
PGPEP1	0.255353	0.000722091	0.00485144
PLEKHA1	0.255311	0.00100016	0.00638468
CRBN	0.254827	0.00267083	0.0144396
WDTC1	0.254732	0.00102317	0.00649559
TMEM164	0.254372	0.00349515	0.017969
COL12A1	0.253986	3.18012e-05	0.000330472
SPOP	0.25384	0.00947088	0.040603
USP40	0.253236	0.00282887	0.0151008
CEP63	0.253223	0.00206595	0.0117086
STX17	0.253187	0.00197406	0.0112431
WDFY3	0.253067	0.0027571	0.0147847
KDELC2	0.252655	4.05468e-07	6.34632e-06
TLN2	0.252393	2.1246e-05	0.000231605
RIN3	0.252381	0.000416831	0.00304237
OSBPL1A	0.25232	4.90034e-05	0.000487266
HIST1H2BK	0.252158	0.00144399	0.00868861
RALGPS2	0.252098	3.05032e-05	0.000317765
RPRD2	0.252039	0.00133343	0.00813142
SCAMP1	0.251844	0.000179982	0.0014769
MRC2	0.251715	1.795e-06	2.50904e-05
KIF3A	0.25136	0.010802	0.0448714
HPS3	0.251335	0.00163289	0.0095975
TRRAP	0.251311	0.00125013	0.00770122
RP2	0.250309	0.00193924	0.0110846
OLFML3	0.250138	0.00156712	0.00930148
BTBD9	0.249889	0.00177483	0.0102839
UBA7	0.249122	0.000218355	0.00174217
HMGXB3	0.248911	0.000122432	0.00107306
PPT1	0.248707	4.57736e-05	0.000458025
SLC48A1	0.248281	0.000699892	0.00472483
C6orf106	0.247748	5.3462e-06	6.66575e-05
USP38	0.247485	0.00279193	0.0149287
SLC38A2	0.246221	1.4363e-08	2.8188e-07
TEAD1	0.246156	9.88515e-06	0.000115826
DCP2	0.24604	0.00156279	0.00928013
TJP1	0.246016	3.2453e-05	0.000336417
PLOD2	0.245068	1.90383e-05	0.000209703
DNAJB6	0.24498	5.56303e-05	0.000545711
COG1	0.244696	0.00273042	0.0146626
IRS1	0.244332	4.24746e-05	0.000429763
TPM1	0.244309	1.62808e-05	0.00018234
THRAP3	0.244118	2.72145e-06	3.61283e-05
CACNB3	0.244049	0.00100886	0.00643054
SLC35E2B	0.243762	0.00958551	0.0410281
C1orf103	0.243725	0.000250927	0.00196495
ZFHX3	0.243609	0.00513359	0.0247091
SRCAP	0.243486	0.00113186	0.00706534
KLHDC5	0.243418	0.00041048	0.00300119
G3BP2	0.242833	1.67027e-05	0.000186734
MALT1	0.242749	0.00173736	0.0100992
RNF103	0.242722	0.00107076	0.00674706
PTPRJ	0.242189	0.000451396	0.00324606
CARKD	0.241846	0.00261406	0.014181
RASSF2	0.241835	7.49427e-05	0.000711171
MMD	0.241691	0.000206484	0.0016621
ARID1A	0.241351	0.000236021	0.00185971
PDHB	0.241163	0.00121918	0.0075399
IMPACT	0.240657	0.00394404	0.0199134
CAPZB	0.240468	1.09806e-06	1.60014e-05
BAZ2B	0.240372	0.00431476	0.021452
CEP192	0.240286	0.00111806	0.00699989
ATF4	0.239645	2.5594e-06	3.41919e-05
PARP3	0.239309	0.00272928	0.0146626
AHNAK	0.2393	4.15379e-05	0.000421632
DDHD1	0.239295	0.0017281	0.0100546
ME1	0.238289	2.88539e-05	0.000302073
KDM5B	0.238058	0.00219323	0.0122871
BAG5	0.237951	0.000230378	0.00182546
GSTM1	0.237792	0.00567959	0.0267985
YTHDF2	0.237458	0.000745828	0.0049924
XRN1	0.237214	0.00827502	0.0363537
GMPR2	0.237207	0.00504128	0.0243616
CASD1	0.237203	0.00483906	0.0235146
SART3	0.237184	0.00751214	0.0336415
DTL	0.236125	0.000444729	0.00320539
ITGA8	0.236121	0.000212758	0.00170425
GPC6	0.235998	1.00046e-05	0.00011701
ABAT	0.235991	0.0101671	0.0428416
SGMS1	0.235921	0.00586949	0.0274893
PIGS	0.235688	0.00597859	0.0278664
DMXL2	0.235634	0.0092347	0.0397682
SMG7	0.235484	2.30228e-05	0.000248622
C17orf71	0.23542	0.00667236	0.0305608
IRAK4	0.235348	0.00340921	0.0176057
GDE1	0.234171	5.20471e-06	6.50102e-05
NDRG1	0.233951	4.63853e-05	0.000463414
PLA2R1	0.233826	0.00706476	0.0320483
GOLGB1	0.233732	0.00140605	0.0085047
GPBP1L1	0.233174	0.000355675	0.00265562
ASXL1	0.232709	5.27155e-05	0.000520099
ISCU	0.232658	0.000147861	0.00126023
NEXN	0.23238	0.00144639	0.00869894
MSL1	0.232374	0.000105229	0.000943491
SECISBP2L	0.23227	0.000171154	0.00142101
RGL1	0.232258	3.36262e-06	4.34825e-05
C1orf198	0.231974	9.2893e-06	0.000109553
SCOC	0.231654	0.00738971	0.0331752
CLIP1	0.231523	1.41399e-05	0.000160488
MYCBP2	0.231419	0.00580551	0.02725
TNFRSF1A	0.230484	9.40815e-05	0.000858723
TRIM33	0.230376	0.00983248	0.0417469
HFE	0.229797	0.0122509	0.0496695
HSD17B11	0.229672	0.010306	0.0433078
PDDC1	0.229354	0.00519123	0.0249675
ROBO1	0.229334	0.000279524	0.00216349
APOL6	0.22923	1.70533e-06	2.39161e-05
C10orf76	0.228719	0.00239763	0.0132047
FAM8A1	0.228589	0.00272927	0.0146626
PTPN21	0.228177	0.000487092	0.0034693
STBD1	0.227456	0.00269628	0.0145585
BAI2	0.227349	0.00563447	0.0266643
PREB	0.226905	0.00142967	0.0086188
UCK2	0.22678	0.000571087	0.00398749
ABCC4	0.226438	8.9559e-06	0.00010584
CEP250	0.225514	0.00138572	0.00839374
ZEB1	0.225346	6.59327e-06	8.03744e-05
PCYOX1	0.225268	5.14024e-06	6.42682e-05
WIPF2	0.224954	0.00847402	0.0370716
CCDC93	0.224951	0.00295693	0.0156461
ZFYVE16	0.224595	0.00159898	0.00945076
FEN1	0.224372	0.00370483	0.018862
LRP6	0.224268	0.000130034	0.00112839
FAM13B	0.223597	0.00018431	0.00150949
EPHB4	0.223391	0.00141921	0.00857207
HELZ	0.222967	0.00448611	0.0221217
SREBF2	0.222382	0.000200179	0.0016206
RBL2	0.221664	0.00796428	0.0352422
CEP57	0.221567	0.00597762	0.0278664
BUB1B	0.221209	0.000347995	0.00260651
CBX6	0.220507	0.00198733	0.0113034
ERAP1	0.220465	7.66509e-07	1.13925e-05
XPO7	0.219558	0.00232204	0.0128535
RAB32	0.21882	0.0103224	0.0433625
MPHOSPH8	0.217989	0.0048204	0.0234495
TBK1	0.217916	0.000551084	0.00387286
PHF12	0.21774	0.0043299	0.0214935
TP53I3	0.217503	0.00057225	0.00399064
PCNA	0.217451	4.36157e-05	0.000440956
CCNY	0.217351	0.000480443	0.00343352
BAZ2A	0.217248	0.000943406	0.00606209
MCM3	0.216732	0.000836429	0.00547383
MAP4K3	0.216703	1.19184e-05	0.000137365
SLC38A1	0.216492	1.99049e-05	0.0002183
HRH1	0.216373	0.00338813	0.0175397
DACT1	0.21603	0.00582631	0.0273375
DMXL1	0.215569	0.00431234	0.021452
STAT3	0.215267	3.51094e-05	0.000360418
TRIM37	0.214959	0.00238877	0.013173
SH3BP4	0.214428	2.60092e-05	0.000275291
ZRANB2	0.214312	0.000193219	0.00157532
IDE	0.214276	0.000256097	0.00200185
INPP1	0.214271	0.000916245	0.00592661
CLSPN	0.214246	0.00478623	0.0233204
GLTP	0.214227	0.00454656	0.0223763
MAPKBP1	0.21295	0.00526065	0.0252344
C12orf5	0.212855	0.000792008	0.00525214
WNK1	0.212592	9.93521e-05	0.000899062
CCDC14	0.212282	1.70364e-05	0.00019013
CDS2	0.211903	0.00014564	0.00124338
IL10RB	0.211785	0.00415368	0.0208226
MINA	0.211549	0.00154924	0.00920829
DROSHA	0.2112	0.00112013	0.00700591
TP53BP1	0.210968	0.00164545	0.00965342
TTPAL	0.210578	0.00752666	0.0336827
HP1BP3	0.209846	3.60206e-05	0.000368346
FDFT1	0.209506	0.00444615	0.021976
AKR1B1	0.209109	2.4319e-05	0.000260403
NR2F2	0.208952	0.000639007	0.00437437
MKRN1	0.208507	0.0100679	0.0425612
PINK1	0.208385	0.00194579	0.011107
MYST2	0.208202	0.00870393	0.0377905
MUT	0.207851	0.00827551	0.0363537
DPY19L3	0.207831	6.25107e-05	0.00060497
CUL1	0.207454	0.00126813	0.00778943
IQSEC1	0.207317	0.00424853	0.0211892
KIAA0947	0.207028	0.00244202	0.0134026
RAP2A	0.206918	0.00567575	0.0267985
ZSWIM6	0.20613	0.00363949	0.0185979
BBS2	0.206072	0.0102798	0.0432272
H6PD	0.205863	0.0025811	0.0140503
RNF141	0.205753	0.00684179	0.0312577
ABLIM3	0.205508	0.000293937	0.00225671
FOXL1	0.204979	0.00594761	0.0277628
PACSIN2	0.204805	0.00148904	0.00890855
EIF3E	0.204522	0.00113775	0.00709515
MICAL3	0.20442	0.0028572	0.0152008
KNTC1	0.204298	0.00641336	0.029556
IPO8	0.204271	0.00601532	0.0279861
IGFBP4	0.204157	0.000132467	0.00114793
LRRC58	0.203933	0.00283885	0.0151413
CES2	0.203878	0.000476211	0.00340712
HMG20A	0.203858	0.00678637	0.0310605
SPR	0.203831	0.00208552	0.0117879
UBE4A	0.203363	0.00121061	0.0074942
BRD8	0.20307	0.00233755	0.0129074
ACAP2	0.203039	0.00335322	0.0173803
PDS5A	0.202894	0.00150247	0.00897657
COL27A1	0.202814	0.00345898	0.0178047
EXOC4	0.202362	0.000815704	0.00535972
MKI67	0.201937	0.00300919	0.0158564
CKAP2	0.201696	0.00382259	0.0194006
PTPN1	0.201476	0.000465436	0.00333755
FUT8	0.2014	0.000919191	0.00594263
APP	0.201387	1.50468e-08	2.94388e-07
FBLN5	0.201328	0.000127536	0.00111127
KIAA1671	0.200888	0.00421572	0.0210836
PTGR1	0.200546	0.000416469	0.00304147
ZNF148	0.200541	0.0117711	0.0480874
PFKP	0.199964	3.49807e-05	0.000359388
CCNG1	0.199823	0.000106437	0.000952297
SCYL2	0.19905	0.00301543	0.0158827
KANK1	0.198972	0.002362	0.0130311
TMEM63A	0.198927	0.0111717	0.0461652
STK17B	0.198811	0.00272186	0.0146586
TCEAL1	0.19872	0.0085805	0.0373955
USP24	0.19858	0.00104323	0.0065999
TYK2	0.198487	0.00218313	0.0122359
ZMAT3	0.198286	0.000271695	0.00210547
MLEC	0.197943	5.2063e-05	0.000514864
SH2B1	0.19778	0.0079079	0.0350424
AIFM2	0.19754	0.00336118	0.0174135
TLK1	0.197447	0.00212449	0.0119655
ZMYND8	0.197439	0.00158848	0.00939582
PAWR	0.197321	0.00792782	0.0351062
GPR108	0.197282	0.0085188	0.0371846
AKAP11	0.197158	0.00167436	0.00979129
TMEM106B	0.197116	0.002758	0.0147847
HERPUD2	0.196828	0.0117301	0.0480031
TRPC4AP	0.196723	0.000163295	0.00137194
MON2	0.196326	0.00719672	0.0324929
FANCI	0.196198	0.00215055	0.0120798
LOXL2	0.196046	0.000630362	0.00433141
ADAR	0.195565	0.000365815	0.00272332
PTPN12	0.195358	0.000962632	0.00617057
VCL	0.195358	3.94665e-06	5.02871e-05
TCF21	0.195315	0.000312649	0.00238637
NCOR1	0.195172	0.00477344	0.023285
LIMK2	0.194858	0.00562	0.0266214
ECE1	0.194708	0.000390162	0.00288088
BAT1	0.194582	0.000170999	0.00142066
NR2C2	0.194402	0.00689295	0.0314575
ANKH	0.193987	0.00767571	0.0342164
WHSC1L1	0.193937	0.0076148	0.0340051
QRICH1	0.193593	0.000139376	0.00120369
FTO	0.193107	0.00791323	0.0350538
GABARAPL2	0.191989	0.0110479	0.0457729
TSPAN12	0.191985	0.00959699	0.0410495
DENND5A	0.191378	0.00313958	0.0164545
BRD2	0.191237	0.000290628	0.00223443
DDX47	0.190844	0.00100799	0.0064282
TIPARP	0.190716	0.00567973	0.0267985
FBXO7	0.189869	0.00148968	0.00890855
NAGLU	0.189725	0.00195417	0.0111448
DNAJC13	0.189699	0.000283765	0.00219097
VASP	0.189468	0.000204866	0.00165327
LANCL1	0.189	0.00112344	0.00702319
AP1G1	0.18662	0.00989848	0.0419569
KIAA0317	0.185831	0.00541597	0.0258523
SLC30A5	0.185802	0.00400218	0.0201748
TBX2	0.185734	0.000505964	0.00359161
HIAT1	0.185623	0.000803557	0.00530687
FRY	0.18561	0.00831931	0.0365163
SDPR	0.18514	0.00134552	0.00818664
FAM32A	0.18513	0.00180424	0.0104258
SPATA20	0.184933	0.00124994	0.00770122
SVEP1	0.184809	0.00106124	0.00670374
PABPC1	0.184725	8.95042e-05	0.000821675
CDK13	0.184695	0.00611036	0.0283659
UBE2J2	0.184653	0.00963082	0.0411525
FBN1	0.184621	0.00288817	0.0153398
CPD	0.184208	0.00104134	0.00659448
PHF20	0.183475	0.00336239	0.0174135
MED14	0.183408	0.00981685	0.0417084
SERPINE2	0.182838	2.36276e-05	0.000254072
EML2	0.182692	0.00436377	0.0216196
VPS13C	0.182681	0.000962722	0.00617057
SGIP1	0.181511	0.00822262	0.0361676
SUGP2	0.181088	0.000564301	0.00395398
PCOLCE	0.180964	0.000549526	0.00386406
ADD3	0.179785	0.00231304	0.0128168
NUFIP2	0.179508	0.000171722	0.00142397
KIAA0913	0.179294	0.0122052	0.0495794
C22orf13	0.178852	0.000797985	0.00528295
NOTCH2	0.178658	0.000634142	0.00434576
C16orf45	0.178462	0.00114324	0.00711537
SRXN1	0.177938	0.00672878	0.030808
MYLK	0.177244	0.000172975	0.00143116
MKLN1	0.177145	0.0101579	0.0428272
WSB1	0.176532	0.0111017	0.045966
BCL2L1	0.176062	0.000695487	0.0047001
EIF2AK1	0.176021	0.000693406	0.00468853
CD46	0.174501	4.43501e-05	0.000446707
MED1	0.174303	0.0100724	0.042566
GNS	0.174117	1.60519e-05	0.000180094
KIAA0174	0.174033	0.00643934	0.0296434
NISCH	0.173749	0.00410216	0.0206132
PFKL	0.173563	0.0106181	0.0442644
BTG2	0.172622	0.0111342	0.0460552
ST5	0.172258	0.00645126	0.0296767
NDRG3	0.171921	0.0115099	0.0473314
SSFA2	0.171401	0.000228641	0.00181283
SLC23A2	0.169432	0.00753726	0.0337182
LPIN1	0.169206	0.00785223	0.0349055
CHST3	0.168474	0.00551548	0.0262384
ERAP2	0.168408	0.000675725	0.00459594
GOLPH3	0.168367	0.00167799	0.00979648
CDH6	0.168023	0.00738779	0.0331752
SLC41A1	0.167778	0.00689869	0.0314723
EFR3A	0.167752	0.00925611	0.0398063
TMEM131	0.166879	0.00682025	0.0311706
SUMF2	0.166617	0.00382848	0.019415
ELOVL5	0.165614	0.0046301	0.0226555
MBTPS1	0.164823	0.00108225	0.00681249
DYRK1A	0.164317	0.0120538	0.0490275
MARCH6	0.162531	0.00163956	0.00963221
MYO18A	0.161305	0.00857949	0.0373955
ADD1	0.160822	0.000323317	0.00245303
ABHD4	0.160796	0.00233931	0.0129115
SLC44A2	0.159521	0.000492128	0.00349927
ZZEF1	0.159111	0.009673	0.0412137
ZC3H14	0.158952	0.00951758	0.0407786
DAZAP2	0.158131	0.000370718	0.00275496
C6orf120	0.157202	0.0031961	0.0167162
IFIT5	0.156958	0.00586945	0.0274893
NUCKS1	0.156813	0.000191975	0.00156821
IGFBP6	0.156521	0.00752349	0.0336804
RHOBTB3	0.156343	0.00458099	0.0224759
BASP1	0.154778	0.0115244	0.0473757
HMGCR	0.154495	0.0112588	0.0464796
TMTC3	0.15409	0.0116208	0.0476481
HIF1A	0.153639	0.00111574	0.0069888
PLCG1	0.152947	0.00284009	0.0151416
ZRANB1	0.152642	0.0104101	0.0436441
PRRC2B	0.150754	0.0106209	0.0442644
CGGBP1	0.149399	0.00208765	0.0117947
IL4R	0.14886	0.0107656	0.0447765
YLPM1	0.148033	0.0115442	0.047411
KLC1	0.147729	0.00646723	0.0297286
FYCO1	0.147457	0.0113807	0.046922
ADAMTS2	0.14713	0.0102519	0.0431375
MPZL1	0.146531	0.00681046	0.0311595
YAP1	0.145146	0.00966938	0.0412137
STAT2	0.144964	0.00967764	0.0412137
GBF1	0.144119	0.0117475	0.0480437
CTSB	0.14394	0.000333794	0.00251446
COLEC10	0.143722	0.00446163	0.0220339
ANTXR1	0.143159	0.000973297	0.00622998
DDX5	0.142429	0.000361047	0.00269256
ATP6AP2	0.139219	0.000340798	0.00256114
TGFBR2	0.135248	0.000353703	0.00264401
FAM198B	0.133392	0.00390611	0.0197455
PTN	0.12967	0.0074318	0.033317
ILF3	0.124131	0.00769555	0.0342691
SLC2A1	0.112977	0.0096039	0.0410652
TRIM22	0.106957	0.0118517	0.0483447
APLP2	0.100392	0.0045768	0.0224641
CRTAP	-0.0978792	0.0119712	0.0487658
ADAMTS1	-0.106325	0.00462723	0.0226502
MMP2	-0.107065	0.00212802	0.01198
PDIA6	-0.110357	0.0115367	0.0473955
GNB1	-0.113504	0.00436382	0.0216196
PEBP1	-0.117037	0.0122627	0.0497014
CLINT1	-0.118078	0.00717753	0.0324409
SURF4	-0.119333	0.00367913	0.0187551
MAPK1	-0.119408	0.0122316	0.0496166
TM9SF2	-0.120409	0.0105916	0.0441859
PSME3	-0.120929	0.00693962	0.0316022
PLXNB2	-0.121059	0.0113856	0.0469268
PCBP1	-0.121693	0.0057529	0.0270532
SEC13	-0.122357	0.00974529	0.0414183
ASPH	-0.123211	0.00608461	0.028267
VWA5A	-0.126214	0.0100888	0.0425927
RPS3	-0.126262	0.00841584	0.036868
PTP4A2	-0.12722	0.011374	0.0469093
PCSK6	-0.127422	0.00436132	0.0216196
DAG1	-0.128403	0.00330656	0.0171665
RTN4	-0.129418	0.000233021	0.00184295
ATXN2L	-0.129968	0.00886604	0.038363
PABPC4	-0.130255	0.0117734	0.0480874
NCL	-0.131493	0.0100793	0.042581
STT3A	-0.131971	0.00367544	0.0187514
GALNT2	-0.132523	0.00999561	0.0423339
MYL9	-0.132741	0.00943633	0.0404989
PRDX6	-0.133016	0.0050068	0.0242276
ILK	-0.133093	0.00832554	0.0365229
SSR1	-0.133933	0.00243819	0.0133893
IKBIP	-0.134261	0.00528055	0.0253107
AP3D1	-0.134801	0.00271053	0.0146106
SLC17A5	-0.135018	0.00972363	0.041354
ZFP36L1	-0.135245	0.00442364	0.0218817
IGF2R	-0.135824	0.00690498	0.0314784
ANPEP	-0.136328	0.010908	0.0452673
SF3A1	-0.136539	0.00819816	0.036089
COPS6	-0.137314	0.00538379	0.0257374
TMEM49	-0.137897	0.00802788	0.0354872
EIF3A	-0.138484	0.00508662	0.0245389
SCRN1	-0.139969	0.00724409	0.0326486
PTTG1IP	-0.140582	0.000302402	0.00231653
DHRS7	-0.140592	0.0107794	0.0447924
TMED2	-0.140769	0.0015751	0.00934445
AHRR	-0.14106	0.00716833	0.0324109
GNB2L1	-0.141514	0.00787407	0.0349658
RPN1	-0.141726	0.00300491	0.015847
LAMB2	-0.142158	0.00232382	0.0128535
SLC35F5	-0.14243	0.00588005	0.0275184
VDAC1	-0.143434	0.00599809	0.0279367
EIF4H	-0.144184	0.00938385	0.0402873
EIF1	-0.144276	0.0109972	0.0456077
OPTN	-0.144346	0.00447537	0.0220773
TRIM28	-0.144724	0.0105644	0.0441012
CCNK	-0.145058	0.00562353	0.0266225
PDIA4	-0.145733	0.00048178	0.00344025
PSMA3	-0.146433	0.010049	0.0424956
AP2A1	-0.146779	0.00788621	0.0349886
DNAJC5	-0.147124	0.00239262	0.0131886
H3F3B	-0.147242	0.000664776	0.00452634
FLNB	-0.147619	0.00543264	0.0258943
APEX1	-0.148165	0.00627986	0.0290146
SSRP1	-0.148301	0.00541098	0.0258382
C7orf58	-0.148414	0.00377378	0.0191668
KDELR1	-0.148416	0.00233142	0.0128848
COPB1	-0.148491	0.00111563	0.0069888
MAT2A	-0.149373	0.000105758	0.000946894
GLT25D1	-0.149468	0.00278279	0.0148862
DEGS1	-0.149974	0.00287517	0.0152772
HDLBP	-0.150148	6.49488e-05	0.00062713
HADHA	-0.150399	0.000902233	0.00584791
PI4KB	-0.150413	0.0053729	0.0256951
ATXN10	-0.151141	0.0044592	0.0220319
ZAK	-0.151639	0.00431447	0.021452
PLOD3	-0.151801	0.00190827	0.0109372
ATP6V1E1	-0.152105	0.00710393	0.0321886
GNG11	-0.152106	0.00925126	0.0397989
PKM2	-0.15265	0.000401583	0.00295256
ATP5B	-0.152995	0.000109261	0.000974131
EIF3D	-0.15345	0.00110043	0.00690997
RAC1	-0.153623	0.00620582	0.0287059
GCN1L1	-0.153744	0.00192341	0.011004
PXN	-0.153813	0.000620994	0.00427878
SF3B2	-0.153836	0.000701483	0.00473305
STC2	-0.153897	0.000144603	0.00123844
GAPDH	-0.153973	0.000158341	0.00133563
RPL8	-0.154637	0.00558574	0.0264931
SH3PXD2A	-0.155381	0.00587832	0.0275184
RPS6	-0.156281	0.000868923	0.00565804
HM13	-0.156494	0.00391398	0.0197774
ABCF2	-0.156627	0.00695192	0.0316338
ITGA5	-0.157387	0.000624008	0.0042955
NFASC	-0.157428	0.00225941	0.0125801
LRRC15	-0.157617	0.00293701	0.0155732
GPI	-0.157878	0.000689963	0.00467376
ZMPSTE24	-0.158748	0.00691683	0.0315097
FGFR1	-0.158918	0.000143723	0.00123283
AKT1	-0.15913	0.00256573	0.0139847
ATP6V1B2	-0.159182	0.0046362	0.0226766
CD9	-0.159429	8.23682e-05	0.000770863
UBA1	-0.160173	0.000752681	0.00502766
LIMK1	-0.160302	0.000199619	0.00161814
S100A4	-0.160606	0.000657343	0.00448294
XBP1	-0.160626	0.0105108	0.0439424
CD63	-0.160923	0.000388975	0.00287714
SERPINH1	-0.161312	0.00479389	0.0233488
SH3GL1	-0.161536	0.0119909	0.0487973
TPM2	-0.161677	0.00113963	0.00709986
RPS9	-0.161856	0.0115318	0.0473905
UBAP2L	-0.162037	0.00554637	0.0263556
EDEM1	-0.162499	0.0011137	0.00698291
TMED9	-0.162572	0.00340319	0.0175821
PLAU	-0.162722	0.000282029	0.00217889
TOM1L2	-0.163685	0.00648789	0.0298128
FAM190B	-0.164111	0.0076257	0.0340418
JAM3	-0.164592	0.00843733	0.0369494
PAMR1	-0.165229	0.00257798	0.0140394
CLTC	-0.165264	0.000145637	0.00124338
PPP1R3C	-0.165839	0.00508179	0.0245249
HDGF	-0.166055	0.00385761	0.0195315
EWSR1	-0.166072	0.00774669	0.0344726
SHC1	-0.16649	0.000220528	0.00175399
LAYN	-0.16771	0.00992749	0.0420657
SRSF2	-0.167903	0.000436966	0.00315841
PSMC2	-0.168099	0.0044631	0.0220339
YIPF3	-0.168169	0.00174711	0.0101465
SBDS	-0.168457	0.00220009	0.0123197
C4orf3	-0.168499	0.00161834	0.0095385
DYNC1H1	-0.169004	0.00502421	0.0242933
ECHS1	-0.169206	0.00954822	0.0408822
CLPTM1	-0.169899	0.00755737	0.0337843
MAP1LC3B	-0.169921	0.00522853	0.0251088
CPEB2	-0.170012	0.0116867	0.0478875
CCT4	-0.170095	0.00203703	0.0115602
LAPTM4B	-0.170118	0.00617942	0.0286027
EPT1	-0.170624	0.00744116	0.0333471
TMSB10	-0.170736	0.00164422	0.00965342
ERGIC1	-0.170812	0.000245956	0.00193026
LRP11	-0.170867	0.00102995	0.00653209
RAB7A	-0.170877	5.0162e-05	0.000497616
STIP1	-0.170925	0.00178971	0.0103607
PPP4R1	-0.170986	0.00138244	0.00837791
ATP6V1A	-0.171068	0.000402955	0.00295687
SELT	-0.171215	0.00497378	0.0240769
MLF2	-0.171442	0.00179485	0.0103857
EIF4G2	-0.171549	6.7068e-06	8.16799e-05
CUL4A	-0.171636	0.0119934	0.0487973
CYB5B	-0.171871	0.000219378	0.00174813
EI24	-0.172037	0.012219	0.0496039
EML1	-0.17235	0.00811008	0.0357689
SKI	-0.173104	0.00567288	0.0267961
RPS13	-0.173354	0.00865782	0.037629
PICALM	-0.17363	0.000266618	0.00206866
THY1	-0.173714	0.000193776	0.00157885
SSR2	-0.173921	0.00521052	0.0250318
SMARCA4	-0.173939	0.00187428	0.0107872
TAPBP	-0.173968	0.000426448	0.00309297
GPRC5A	-0.174394	0.00867048	0.0376711
MINK1	-0.174537	0.00206848	0.0117177
SH3BGRL3	-0.174791	0.00424238	0.0211835
PFKM	-0.174937	0.00819284	0.036089
DECR1	-0.17537	0.0112321	0.0463847
PYGB	-0.175925	0.00131908	0.00805551
FZD2	-0.176685	0.0012965	0.00794719
FILIP1L	-0.176869	0.00140968	0.00851853
MAPKAP1	-0.176981	0.0104143	0.043647
COPE	-0.177024	0.00788243	0.0349886
DHCR24	-0.177149	0.00383192	0.0194247
HSPH1	-0.17718	0.00163042	0.00959186
HNRNPM	-0.177263	0.00721959	0.0325614
CCT7	-0.177302	0.000351159	0.00262655
TAGLN	-0.177443	0.000661924	0.00450934
DNAJC3	-0.17746	0.00459091	0.0225159
SIL1	-0.177706	0.00323339	0.0168695
HYOU1	-0.177877	0.000816345	0.00535972
LARP6	-0.178515	0.00738185	0.0331634
GNA12	-0.178558	0.00103423	0.0065527
CDC42	-0.178577	0.000632321	0.00434032
H2AFY	-0.179727	0.0001689	0.00140782
BTF3	-0.179808	0.000395304	0.00291206
PSMD8	-0.180759	0.00300713	0.0158522
DNAJA1	-0.18095	0.00254636	0.0138977
GAS6	-0.181147	0.00431915	0.0214654
TUBGCP2	-0.181362	0.00662082	0.0303466
DSTN	-0.181541	0.000611722	0.00422408
GBE1	-0.181584	0.000227103	0.00180515
EIF2S1	-0.181674	0.000804469	0.00530924
RPS16	-0.181802	0.000391367	0.0028881
MBOAT7	-0.181901	0.00272548	0.01466
SAMD4B	-0.181939	0.00214779	0.0120752
XPO6	-0.182036	0.000447124	0.00322082
SLC9A1	-0.182345	0.00558256	0.0264879
SNX29	-0.182619	0.0122143	0.0496005
FOSL1	-0.182681	0.0106086	0.0442421
ATP8B2	-0.182735	8.26477e-05	0.000771581
CDK17	-0.182856	0.00868153	0.0377062
PSMA7	-0.18304	0.000245188	0.00192596
BZW1	-0.183285	0.00495507	0.0239956
ETF1	-0.18343	2.29237e-05	0.000247763
NAGA	-0.183584	0.00112917	0.00705346
MESDC2	-0.183852	0.00164502	0.00965342
FLII	-0.18391	0.000115112	0.0010182
PWP1	-0.183927	0.00769303	0.0342691
RPS5	-0.184352	0.00161788	0.0095385
HAX1	-0.185078	0.0104946	0.0439076
CLCN7	-0.185092	0.00520394	0.0250097
SDCBP	-0.185118	7.78387e-05	0.000734012
PRR16	-0.18512	0.00876532	0.038018
TMEM184B	-0.185205	0.00297918	0.0157572
AP2S1	-0.185436	0.00623971	0.0288396
HNRNPD	-0.18574	0.00248935	0.0136152
RAB2A	-0.186659	0.00262655	0.0142244
P4HA1	-0.186737	4.22216e-05	0.000427886
GIPC1	-0.187291	0.00702725	0.0319324
RSL1D1	-0.187344	0.005462	0.0259937
SYT11	-0.187493	0.000182622	0.00149662
SNRPD2	-0.187566	0.00424409	0.0211837
ABHD12	-0.187614	0.00102134	0.00648771
PRKACB	-0.187974	0.000807734	0.00532525
ACVR1	-0.188512	8.99646e-05	0.000824708
BID	-0.188545	0.00528611	0.0253278
MBNL1	-0.188825	0.000219795	0.00175007
RPL27A	-0.188936	0.00142333	0.00859288
CCT2	-0.189111	0.000759118	0.00506265
DLD	-0.189198	0.000329592	0.00249169
TAOK2	-0.189264	0.00166506	0.00974141
RPLP0	-0.189373	7.1215e-05	0.000679355
UBE2D3	-0.189718	0.000582472	0.00404192
RPL37A	-0.189932	0.00542588	0.0258801
CLU	-0.190457	0.000163528	0.0013728
IPO7	-0.190457	0.000109864	0.000976761
ARHGDIA	-0.190472	0.000348069	0.00260651
LTBR	-0.190489	0.00127298	0.00781544
MEF2A	-0.190513	0.00896988	0.0387594
MTCH1	-0.19057	2.18571e-05	0.000237653
ST13	-0.190742	0.00136808	0.0083028
SNX9	-0.190788	0.0107132	0.0446051
RB1	-0.191156	0.00871704	0.0378216
MBD3	-0.191198	0.00903349	0.0390104
ACTG1	-0.191205	9.60663e-06	0.00011298
SBF1	-0.191533	0.00270166	0.0145752
S100A10	-0.191688	0.000837943	0.00547882
YKT6	-0.191818	0.000402398	0.00295574
KPNA2	-0.192073	0.00025652	0.00200379
AUP1	-0.192102	0.00924858	0.0397989
TRAK2	-0.19236	0.000792661	0.00525319
SLC20A1	-0.192564	0.000208963	0.00167992
MYBBP1A	-0.192833	0.00810561	0.0357685
BTN2A1	-0.193222	0.0108368	0.0450013
TXN	-0.193284	0.00849788	0.0371376
AHCYL2	-0.193372	0.0121496	0.0493852
TOMM22	-0.193513	0.00405927	0.0204301
ZMIZ2	-0.19385	0.00834391	0.0365908
TNPO2	-0.193918	0.00017768	0.00146275
BCL7B	-0.194378	0.00572118	0.0269339
VPS26A	-0.194462	0.0034685	0.0178464
UBE2A	-0.194542	0.00952732	0.0408065
C1orf43	-0.194739	0.000529678	0.00374318
PRPS1	-0.194775	0.000284632	0.00219633
MAPKAPK2	-0.195169	0.000316157	0.00241025
CCT8	-0.195637	0.000389827	0.00288088
ATP6V1F	-0.195665	0.00187507	0.0107872
NAT10	-0.196137	0.00418646	0.0209538
ATP6V0D1	-0.196186	0.00203113	0.0115319
CASP4	-0.196269	0.00881228	0.0381695
NDUFA6	-0.1964	0.00733439	0.032997
SDHB	-0.196428	0.00542213	0.0258719
PTOV1	-0.196531	0.00944794	0.040535
SLC35B2	-0.196542	0.0115765	0.0475127
PITPNB	-0.19659	0.000329901	0.00249254
PMM2	-0.196669	0.0102359	0.0430845
EIF3G	-0.197156	0.00488821	0.0237443
CREB3L1	-0.19728	0.000388611	0.00287613
GNAI3	-0.197892	0.000262268	0.0020399
CCDC80	-0.197984	2.38283e-06	3.23097e-05
RNF114	-0.198062	0.000242963	0.00191085
NAP1L1	-0.198437	6.91233e-05	0.000663395
ALAS1	-0.198779	0.0001945	0.00158374
RAB8A	-0.199005	0.00350846	0.0180301
FAM46C	-0.199008	0.0111271	0.0460409
PLXNA3	-0.199141	0.00105145	0.0066485
PRKACA	-0.199332	0.000149998	0.00127458
PA2G4	-0.199706	0.0029354	0.0155711
APAF1	-0.199838	0.00714764	0.0323404
RPL5	-0.199882	0.00143756	0.00865811
PSMC5	-0.200097	0.000368807	0.00274237
ANXA2	-0.200994	2.43853e-05	0.000260722
NAA50	-0.201212	8.52567e-05	0.000790698
SEPT11	-0.20134	0.000124344	0.00108825
PPIB	-0.201435	0.000403019	0.00295687
MAP2K1	-0.201462	0.0013618	0.00826866
RAB5C	-0.201521	7.02453e-05	0.000671115
MOBKL3	-0.201595	0.00814114	0.0358753
RAI14	-0.201732	0.00043422	0.00314035
MAP4	-0.201865	2.93479e-06	3.85968e-05
ATP5G3	-0.202545	5.86173e-05	0.000570776
TARS	-0.202831	9.17e-05	0.000838797
WFS1	-0.202855	0.00299489	0.0158205
MTA1	-0.203015	0.0117579	0.048055
CSRP1	-0.203072	2.57482e-05	0.000273168
CSNK2B	-0.203187	0.000571017	0.00398749
CIRH1A	-0.203324	0.00315115	0.0165015
UBL5	-0.203758	0.0114052	0.046977
ATP13A3	-0.203944	0.000571711	0.00398907
TPBG	-0.204042	0.0014265	0.00860791
GSK3A	-0.204083	0.00357075	0.0182983
H2AFZ	-0.204156	6.0995e-05	0.000591204
RALY	-0.204213	0.0047639	0.0232563
SLTM	-0.204319	0.00454591	0.0223763
NCRNA00275	-0.204444	0.00880034	0.0381308
C22orf9	-0.204499	2.77108e-05	0.000291594
ZWILCH	-0.204532	0.0073562	0.0330716
DPP3	-0.204649	0.00285155	0.0151899
SRPX2	-0.20465	0.000112543	0.000997077
COL5A1	-0.204944	1.25549e-05	0.000144046
BLVRB	-0.20517	0.0110012	0.0456094
GNB2	-0.205487	0.000689711	0.00467376
MORF4L2	-0.205585	4.49853e-05	0.000451563
TRPA1	-0.206176	1.91502e-06	2.66213e-05
MGAT2	-0.206193	0.000127684	0.0011118
ALDH3B1	-0.206207	0.0078627	0.0349394
KIAA1549	-0.206788	0.0119743	0.0487658
NKIRAS2	-0.206836	0.00915807	0.0394784
PSMB1	-0.207052	0.00095407	0.0061244
SPTAN1	-0.20713	2.19748e-06	3.01829e-05
DDA1	-0.207188	0.0012577	0.00774037
CD44	-0.207501	4.56468e-08	8.27911e-07
KIF1C	-0.207578	4.47677e-05	0.000449735
COX7B	-0.207649	0.0080712	0.0356539
CDC37	-0.207701	7.23426e-05	0.000688558
INPP5A	-0.207772	0.003775	0.0191668
KDELR3	-0.207914	0.00016966	0.00141138
SEC11A	-0.208039	0.0061652	0.0285577
HSPA9	-0.208256	0.000105183	0.000943491
AP1S1	-0.208761	0.00228953	0.0127142
CREB3L2	-0.209912	0.00228211	0.0126897
PTPN11	-0.210004	0.000328163	0.00248385
CD99L2	-0.210192	0.000398985	0.00293577
DDX39	-0.210392	0.00246543	0.0135018
GLRX	-0.210721	0.00594116	0.0277557
BTG3	-0.210751	0.0015617	0.00927796
H2AFJ	-0.210778	0.00703697	0.0319651
HNRNPH1	-0.210917	8.81179e-05	0.000810122
RECQL	-0.211182	0.000877786	0.00570403
SDCCAG1	-0.211316	0.000916167	0.00592661
SGTA	-0.211751	0.000697901	0.0047139
LDHA	-0.212087	1.79108e-05	0.000198317
ORAI2	-0.212088	0.00556836	0.0264502
TUFM	-0.21228	8.69963e-05	0.000803892
DNMBP	-0.212366	0.00260601	0.0141555
ALCAM	-0.212755	9.46339e-06	0.000111503
SLC3A2	-0.213039	0.0012239	0.00756169
ARMC9	-0.213044	2.37766e-05	0.000255457
PPP2R5B	-0.213074	0.0101836	0.042893
MOBKL2A	-0.213433	0.00739902	0.0331935
NLGN2	-0.213442	0.00579979	0.0272332
GDI1	-0.213607	0.000122473	0.00107306
CS	-0.21365	4.07603e-05	0.000414069
FHOD1	-0.213666	0.00374621	0.0190435
ANKLE2	-0.213878	0.000109408	0.000974658
NDUFB2	-0.213901	0.00937993	0.0402841
CCT6A	-0.214196	0.000333564	0.00251423
LGALS1	-0.214225	9.2329e-05	0.000843941
FKBP1A	-0.214375	1.03532e-05	0.000120641
PRIC285	-0.214483	0.00153073	0.00911184
ADCY9	-0.214828	0.000252617	0.00197696
USO1	-0.214916	0.000932005	0.00600431
POFUT2	-0.214988	0.00101446	0.00645647
PEPD	-0.215007	0.00386442	0.0195581
CDKN1A	-0.215271	1.36398e-05	0.000155229
TMEM8A	-0.215696	0.0022212	0.0124
PITRM1	-0.215736	2.12275e-05	0.000231603
UBB	-0.215776	0.000109474	0.000974658
PLA2G16	-0.216112	0.0117458	0.0480437
PTP4A1	-0.21623	1.92259e-05	0.000211401
ZNF622	-0.216405	0.000246193	0.00193026
TBCD	-0.216486	0.000715117	0.00481479
GPR176	-0.216654	0.000302861	0.00231864
PSMD3	-0.216711	0.000108359	0.000967445
HSD17B10	-0.217118	0.00322145	0.016828
ABCE1	-0.217249	0.00479992	0.0233692
MAPKAPK3	-0.217326	0.0042285	0.0211308
KIAA0415	-0.217456	0.0055395	0.0263329
NTAN1	-0.217626	0.00189603	0.0108866
VAT1	-0.217699	6.26101e-06	7.6767e-05
RPL31	-0.217748	0.00160604	0.00948809
PCDH18	-0.217977	2.61954e-06	3.48808e-05
UGP2	-0.218122	0.000782184	0.00519734
HGS	-0.218184	0.00191343	0.0109618
IFFO1	-0.218362	0.00412549	0.0207141
LRRC47	-0.218697	0.00630961	0.0291221
GSPT1	-0.218698	1.47863e-06	2.10868e-05
YWHAZ	-0.218723	9.03021e-06	0.000106597
MVP	-0.218825	1.05847e-05	0.000123
TXNIP	-0.219965	1.43411e-09	3.29377e-08
FASN	-0.22006	0.0014736	0.00883327
PUF60	-0.220248	0.00355274	0.0182159
ARL6IP4	-0.220265	0.000560586	0.00393388
RPL18	-0.220459	8.11066e-05	0.000761117
PRSS23	-0.220575	3.05275e-08	5.7168e-07
[truncated: 1,132 more rows]
