# Supplementary material for: Vitamin D and Wnt3A have additive and partially overlapping modulatory effects on gene expression and phenotype in human colon fibroblasts
Source: Sci Rep. 2019 May 30;9:8085. doi: 10.1038/s41598-019-44574-9 (PMC6542853; doi:10.1038/s41598-019-44574-9)
Supplement: Supplementary file 3 — Supplementary Dataset Table S2 [file 41598_2019_44574_MOESM3_ESM.xlsx]

## Sheet: Supplementary Table S2
Supplementary Table S2. List of genes differentially expressed in
Wnt3A- vs. vehicle-treated CCD-18Co human colon myofibroblasts.
Gene symbol	Log2 fold-change	P value	FDR-adjusted P value
NKD1	5.99918	4.55695e-05	0.000667897
GPC3	5.23476	0.000490671	0.00539525
CPLX2	4.16778	4.42015e-10	1.51866e-08
ODZ3	3.21312	8.61075e-64	7.79765e-61
AXIN2	3.16592	4.95388e-78	6.97836e-75
PKP2	3.0889	6.95698e-15	4.14087e-13
PTGER3	2.57347	1.56585e-55	9.92591e-53
FAM162B	2.3946	4.93897e-16	3.34846e-14
LPPR4	2.30429	1.98292e-104	8.37983e-101
DKK2	2.26852	8.47138e-36	2.44091e-33
APCDD1	2.22159	5.99701e-131	7.60301e-127
ILDR2	2.11667	2.18481e-10	7.75881e-09
FLJ45244	1.95034	5.52203e-05	0.000794645
COLEC12	1.84363	9.51197e-103	3.01482e-99
ZNF620	1.70628	0.00418701	0.0326866
C1QTNF7	1.68857	0.000724006	0.00758591
KCNQ5	1.66862	1.08746e-21	1.15855e-19
IL16	1.60553	5.88353e-35	1.62155e-32
LOC100132356	1.57309	3.33781e-05	0.000506788
NKD2	1.52755	2.77947e-43	1.2585e-40
CXCL14	1.49714	8.19839e-56	5.47048e-53
SPINT1	1.49323	8.3622e-05	0.00114241
GJA5	1.48026	5.81758e-08	1.4751e-06
NOTUM	1.46962	0.00551981	0.0410909
C10orf114	1.45518	0.000635765	0.00676762
OSR1	1.44721	2.4639e-21	2.49898e-19
ZNF503	1.44255	1.42501e-59	1.06273e-56
ACPP	1.43272	3.97285e-13	1.97521e-11
SLCO2A1	1.40704	1.02221e-10	3.84556e-09
RPLP0P2	1.39705	3.92573e-18	3.21099e-16
RARB	1.38076	0.00162274	0.0149189
SYT7	1.38011	2.70666e-11	1.11052e-09
TNFRSF19	1.37208	9.89463e-30	1.92991e-27
GPR125	1.35599	1.45812e-92	3.69721e-89
RORA	1.3468	6.35602e-41	2.59941e-38
UBE2QL1	1.33332	1.8384e-07	4.28442e-06
SCN5A	1.31759	2.21521e-56	1.56025e-53
SOBP	1.31627	3.63911e-27	6.23467e-25
RNF128	1.30239	5.70582e-18	4.52115e-16
KIAA0040	1.29976	1.25003e-24	1.8216e-22
NTM	1.29237	1.21593e-11	5.22561e-10
SLC27A6	1.28919	1.1906e-47	7.1878e-45
SETBP1	1.27741	2.66068e-11	1.0952e-09
KIAA0355	1.27177	9.3656e-65	9.13362e-62
GREM2	1.25932	3.90364e-16	2.66077e-14
TCF7	1.24801	2.15131e-24	2.99718e-22
FAM45B	1.23154	0.000143091	0.00182119
IL24	1.21404	0.000582947	0.00625262
MYH13	1.20479	0.00700997	0.0495663
CDH6	1.20447	1.25706e-82	2.27672e-79
LOC100128398	1.20274	0.00428987	0.0332846
FSTL4	1.1935	3.20244e-05	0.000487987
SGK223	1.18785	3.08986e-72	3.5612e-69
SLC9A3	1.17977	7.40261e-23	9.02407e-21
ADRA1D	1.17452	3.65926e-06	6.78247e-05
FGFR3	1.15259	0.000258234	0.00304549
CCDC75	1.15174	1.08069e-14	6.19952e-13
PLCB1	1.15057	5.42982e-33	1.34979e-30
SH3RF2	1.14491	1.31248e-06	2.64121e-05
KIT	1.14485	6.2249e-23	7.73718e-21
CNIH3	1.13298	1.24621e-09	4.07201e-08
PALMD	1.12659	2.02022e-12	9.34756e-11
DOCK4	1.1051	3.92512e-46	2.26194e-43
KRTAP1-5	1.09872	4.51609e-45	2.38563e-42
ABCB1	1.08895	0.000847092	0.00871
CGNL1	1.08477	5.82919e-05	0.000833173
MMP10	1.08406	6.811e-05	0.000953089
VWA1	1.08255	0.00374314	0.0300611
MCOLN3	1.05586	8.83481e-05	0.00119794
CCNJL	1.04329	1.583e-05	0.000256312
STXBP6	1.04063	3.31343e-08	8.7334e-07
TMEM25	1.03439	0.000308857	0.00357271
PPM1E	1.03018	0.000343457	0.00392638
CADM1	1.01864	7.18773e-105	4.5563e-101
MYO5B	0.992335	0.000120761	0.00156705
INHBE	0.991819	0.00417665	0.0326414
CYB5R2	0.991442	4.85943e-17	3.50045e-15
BCAT1	0.98373	1.07022e-63	9.04553e-61
ADAM19	0.983095	3.10073e-30	6.34049e-28
USP44	0.980572	3.15082e-06	5.92672e-05
NHS	0.97349	0.00337643	0.0276349
GLI3	0.970111	6.9632e-19	6.08824e-17
SPON1	0.970058	0.0045913	0.0351501
ST8SIA1	0.96529	1.82117e-29	3.44609e-27
SLC35F3	0.955319	5.13222e-07	1.11224e-05
C17orf76	0.950194	0.0022299	0.0194434
FAM171B	0.946814	3.1456e-23	4.02828e-21
LIPG	0.941998	3.65244e-11	1.4747e-09
FAM43A	0.931109	2.05309e-32	4.82019e-30
TMEM100	0.9264	8.11198e-05	0.00111182
C21orf58	0.921779	5.04264e-07	1.0947e-05
CRISPLD2	0.915765	4.54161e-44	2.21456e-41
VWA2	0.909005	0.000955473	0.00962916
GK	0.898396	1.15436e-05	0.000193328
SYTL2	0.896188	4.59971e-24	6.13843e-22
CASS4	0.891083	0.00193617	0.0173598
KCNN2	0.890318	0.00114753	0.0112343
GPR63	0.886627	2.14467e-10	7.63769e-09
MEF2C	0.882418	3.55314e-17	2.59932e-15
PDPN	0.88135	9.38055e-45	4.75706e-42
TRPC3	0.880866	7.8856e-09	2.28773e-07
PARD3B	0.880536	4.23556e-14	2.34491e-12
STC1	0.87708	4.57065e-06	8.26629e-05
KCTD15	0.874767	9.77292e-05	0.00129739
MDGA2	0.869947	0.000879591	0.00898586
ISOC1	0.864991	2.07008e-26	3.40837e-24
EYA4	0.8603	3.94616e-08	1.02101e-06
HOPX	0.859205	2.38532e-07	5.40019e-06
KIAA0754	0.838373	4.56602e-13	2.26125e-11
CCR1	0.834071	2.22319e-05	0.000345836
CCDC48	0.832027	1.94674e-07	4.51203e-06
KIAA1161	0.828045	0.00115376	0.0112778
ZBTB42	0.82453	0.00694759	0.0492076
PIGA	0.821981	0.000231725	0.00277016
MND1	0.818055	0.00213891	0.0187922
E2F2	0.811858	4.26715e-05	0.000628397
RAP2B	0.803225	7.37236e-37	2.45965e-34
AGTPBP1	0.8031	3.07018e-05	0.000468396
SKP2	0.796979	4.1917e-12	1.89119e-10
GSTCD	0.796782	6.88626e-06	0.000120088
MPP4	0.795794	1.84377e-06	3.6073e-05
RET	0.792645	7.1743e-08	1.81187e-06
C19orf40	0.792214	0.00520032	0.0391071
SLC16A7	0.780039	3.11616e-11	1.27031e-09
UGP2	0.778357	3.23764e-33	8.20935e-31
SEMA3A	0.772463	2.16825e-26	3.52424e-24
CCDC134	0.771171	0.000388225	0.00438283
MYBL2	0.767541	6.23597e-19	5.49025e-17
RIMS3	0.766178	0.00140644	0.0131982
C12orf68	0.763832	0.000450794	0.00500891
CKS1B	0.762991	0.00528481	0.0395752
TSHZ1	0.761959	1.30707e-09	4.23235e-08
INHBA	0.761716	5.94356e-11	2.33289e-09
MBOAT1	0.75629	1.39583e-14	7.93559e-13
RAPH1	0.756221	2.71578e-31	5.93631e-29
KIAA1199	0.754502	6.74086e-41	2.67064e-38
CAMK2N2	0.747139	0.000461195	0.00511104
MOSPD1	0.746371	1.44225e-37	5.07911e-35
CORO6	0.744254	4.00108e-06	7.3303e-05
TBC1D2	0.743544	8.12744e-37	2.57599e-34
STARD5	0.743523	0.00297742	0.0248668
RNLS	0.742124	0.0065272	0.0469115
RASSF7	0.741424	6.99276e-06	0.000121444
AMPH	0.738765	0.000799775	0.00828394
SLC25A10	0.738251	4.17965e-05	0.000618314
MMP1	0.735667	5.71488e-20	5.32744e-18
AFAP1L2	0.73459	2.41809e-31	5.37834e-29
MAMDC2	0.733255	3.85681e-18	3.17511e-16
CLCN3	0.732975	5.07596e-30	1.02148e-27
ZSWIM5	0.728969	0.000570976	0.00613461
ZNRF3	0.724256	1.23543e-07	2.97205e-06
ZFPM2	0.724251	2.38429e-08	6.44522e-07
BCL9	0.72411	0.000659165	0.00696989
RNF152	0.72392	0.0014754	0.0137235
PRDM1	0.722945	2.03552e-10	7.26938e-09
KIF15	0.722889	2.31579e-08	6.27343e-07
TLE4	0.722527	1.05866e-14	6.12865e-13
LRRC32	0.720007	3.87288e-15	2.32703e-13
ZFHX2	0.714039	0.000215192	0.00259582
ARL4A	0.713855	0.00255209	0.0218617
C6orf132	0.713061	0.00017267	0.00214408
KCTD12	0.710878	2.62731e-28	4.75844e-26
FAM111B	0.70987	6.54358e-11	2.5526e-09
WDR76	0.707763	1.37671e-14	7.86212e-13
ATAD5	0.706996	1.43316e-05	0.000235358
CENPI	0.705718	1.11863e-10	4.17116e-09
SPC25	0.705612	2.89751e-07	6.5017e-06
SPIN4	0.694137	8.36866e-10	2.82928e-08
MKI67	0.691736	2.73121e-24	3.76373e-22
PDE4D	0.687507	0.000209786	0.00253543
SKA1	0.686281	4.74463e-06	8.52016e-05
GJB5	0.683965	0.00195756	0.0174898
KIF26B	0.681913	7.80315e-13	3.74728e-11
TMCC2	0.681026	0.00504419	0.0381337
FMN2	0.680149	0.00579627	0.0426743
FAP	0.679176	1.18834e-11	5.12442e-10
CDT1	0.678451	2.44802e-06	4.68822e-05
MLF1IP	0.677369	4.6999e-11	1.85624e-09
MMD	0.676996	2.26507e-25	3.50202e-23
BMP7	0.676289	0.00484822	0.0367342
ARHGAP32	0.675295	0.00526016	0.0394404
ZIK1	0.672932	0.000246788	0.00292683
CHTF18	0.672158	1.0652e-07	2.61211e-06
PPFIBP2	0.672016	0.00194073	0.0173884
AMIGO2	0.671084	1.61003e-30	3.36674e-28
SSH2	0.670857	2.87713e-24	3.92218e-22
SLC2A3	0.670153	1.4993e-16	1.05601e-14
NXN	0.666828	9.15308e-15	5.32306e-13
STMN1	0.666464	5.02264e-26	8.06038e-24
UHRF1	0.664524	1.10983e-09	3.64518e-08
SUSD2	0.663588	2.98481e-08	7.96661e-07
PREX2	0.663085	5.31593e-10	1.8215e-08
KIF24	0.662907	0.00237713	0.0205295
ARL4C	0.66267	1.6199e-30	3.36674e-28
NDC80	0.66123	2.4762e-11	1.02258e-09
AGPAT9	0.658213	3.28754e-08	8.70135e-07
GPC4	0.658001	2.03471e-43	9.5541e-41
HS3ST3A1	0.652826	0.00205439	0.0181502
E2F8	0.649903	1.19033e-06	2.41843e-05
MGC12916	0.64873	0.00199439	0.0177562
ZNF300	0.648215	4.43957e-05	0.000651445
OIP5	0.64697	0.00524185	0.0393464
TBC1D4	0.646242	0.00651	0.046841
FOSL2	0.644772	1.94852e-22	2.24576e-20
BRCA2	0.642671	1.68707e-07	3.96086e-06
EZH2	0.642293	4.02367e-14	2.23737e-12
GRIK2	0.638759	1.597e-05	0.000258249
SLC40A1	0.635235	1.97236e-10	7.06372e-09
FMNL2	0.635181	1.14191e-07	2.77339e-06
ZNF547	0.632056	0.00362037	0.029291
KIF18B	0.630136	1.02663e-05	0.00017331
ATP9A	0.629307	8.58685e-22	9.22577e-20
CEP72	0.627775	0.00170185	0.0155447
C16orf59	0.627331	0.00137248	0.0129139
LOC100287216	0.625742	0.00234165	0.0202783
TCF19	0.624864	1.03195e-15	6.6076e-14
TMSB15B	0.622168	0.00108719	0.0107599
MBOAT2	0.621041	1.94864e-11	8.12661e-10
GSG2	0.6199	0.00242086	0.0208503
CDKN3	0.618229	3.13866e-06	5.91262e-05
LOC150776	0.617305	0.000258069	0.00304549
SHANK1	0.616767	0.00107131	0.0106172
CHN1	0.613629	1.81057e-14	1.0202e-12
PTPN13	0.61279	8.30731e-17	5.95029e-15
GINS4	0.612262	1.35901e-06	2.72922e-05
ASF1B	0.612112	9.23164e-17	6.57521e-15
C10orf118	0.610722	6.3649e-07	1.353e-05
AURKB	0.610423	4.03577e-05	0.000601239
MXD3	0.605341	0.000308785	0.00357271
APBB2	0.604604	4.15946e-17	3.01335e-15
RBPJ	0.603208	1.43597e-23	1.89638e-21
APBA1	0.603031	4.95495e-05	0.000719574
TROAP	0.602542	5.76877e-06	0.000102432
HOXB5	0.601131	0.0062937	0.0456996
NEIL3	0.600635	0.00137084	0.012912
CDK2	0.595713	1.09886e-11	4.75472e-10
FAM122B	0.595629	3.15185e-28	5.54988e-26
RNF144A	0.594964	8.71368e-06	0.000148884
AKAP12	0.593124	0.000656616	0.00695454
FAM89A	0.592727	5.7179e-06	0.000101671
SHC4	0.592689	4.69074e-11	1.85624e-09
CDCA2	0.591843	3.5323e-07	7.88424e-06
ANKRD13B	0.590959	0.00631723	0.0458442
USP43	0.589814	0.00244048	0.0209765
PRIM1	0.587599	5.65136e-06	0.000100629
C5	0.586937	0.00042081	0.00470877
RAD51AP1	0.584163	6.65842e-13	3.23431e-11
NCAPH	0.582321	1.28594e-07	3.0645e-06
DIRC2	0.582026	1.30863e-09	4.23235e-08
CCNF	0.58157	1.92276e-09	6.06387e-08
C17orf103	0.577903	0.00163341	0.0149952
RRM2	0.574562	4.19617e-25	6.25871e-23
VWCE	0.574538	0.000583847	0.00625698
DNM3	0.574077	1.28584e-05	0.000213375
BRI3BP	0.573512	0.00146202	0.0136296
SAP30L	0.57081	9.69923e-16	6.30599e-14
C17orf65	0.570454	0.000842438	0.00866918
PAG1	0.570426	8.96322e-15	5.23667e-13
FAM54A	0.569316	0.000310507	0.00358526
DEPDC1	0.568241	6.24706e-07	1.33784e-05
SEMA5A	0.568058	2.28228e-13	1.17145e-11
KIF2C	0.566495	3.7077e-08	9.63243e-07
KIFC1	0.566358	1.02962e-09	3.40822e-08
BDH1	0.564041	0.00086131	0.00882756
CDK20	0.564018	0.00198929	0.0177233
BARD1	0.563258	0.00120856	0.0117231
STXBP5	0.56245	7.90171e-20	7.29059e-18
E2F1	0.561788	1.04994e-08	2.97787e-07
IQGAP3	0.561266	2.77452e-15	1.69929e-13
MCM10	0.559261	1.90679e-07	4.42752e-06
GPR161	0.559193	6.50568e-05	0.000920524
FAM115C	0.558481	0.000260797	0.00307
DMC1	0.558343	0.00101047	0.0101111
BLM	0.556841	0.00294852	0.0246742
PGM2L1	0.55602	1.66084e-06	3.26959e-05
ELP4	0.555579	5.2128e-05	0.000752709
ADORA1	0.555026	8.96636e-09	2.56604e-07
BUB1B	0.554987	2.40877e-19	2.15059e-17
DIAPH3	0.55436	8.9435e-10	3.01558e-08
CEP55	0.554295	7.9358e-20	7.29059e-18
HJURP	0.553263	9.00218e-11	3.41706e-09
PRICKLE1	0.553188	3.19622e-06	6.0032e-05
SNAP25	0.551726	0.00134257	0.0126955
MMP11	0.550781	0.000750713	0.00783337
CABIN1	0.549868	1.15063e-15	7.33047e-14
MCM7	0.549836	7.00067e-18	5.47867e-16
CORO7	0.54914	3.70594e-06	6.84897e-05
GLT25D2	0.548587	0.00159394	0.014706
MRVI1	0.548277	1.3191e-32	3.15538e-30
PTPLA	0.548233	2.37385e-05	0.000367021
ITPKB	0.547009	2.92187e-06	5.52887e-05
TOP2A	0.545324	7.31262e-25	1.07802e-22
KIF4A	0.54434	1.2493e-08	3.51968e-07
L2HGDH	0.544148	7.03926e-05	0.000981779
ESPL1	0.543238	1.54068e-07	3.65099e-06
FIGNL1	0.54161	2.47262e-05	0.000381361
LBH	0.540706	3.39638e-27	5.89854e-25
PLK4	0.540514	0.000154793	0.00194689
MCM8	0.539191	4.56215e-07	9.95506e-06
FANCG	0.53841	6.31462e-06	0.000111036
SIK2	0.538313	1.24227e-15	7.87474e-14
MGAT5	0.538061	1.53603e-05	0.000249344
GNAI1	0.537417	3.46887e-25	5.23552e-23
MYO10	0.534843	3.03352e-28	5.41675e-26
CDK1	0.533168	1.62736e-17	1.21363e-15
CASC5	0.531748	8.05296e-11	3.1032e-09
SOX4	0.529533	7.55729e-16	5.06938e-14
CLSPN	0.527359	3.45983e-12	1.57783e-10
GDE1	0.525473	1.47314e-24	2.12233e-22
ABLIM1	0.525355	3.56746e-17	2.59932e-15
ORC1	0.524346	0.000112948	0.00147625
COL6A3	0.523378	1.09893e-32	2.67929e-30
AHRR	0.521957	2.09168e-23	2.70596e-21
RAB3B	0.521737	6.15095e-16	4.14796e-14
SLC12A2	0.51998	5.38375e-14	2.94203e-12
LRRN3	0.51946	1.56609e-10	5.70541e-09
C4orf21	0.518133	9.26109e-05	0.00124246
CHSY3	0.517827	1.71026e-07	4.00049e-06
BRIP1	0.51656	3.28725e-08	8.70135e-07
KIAA0101	0.516543	1.85473e-06	3.62316e-05
ERCC6L	0.515549	8.06668e-07	1.67655e-05
LMNB1	0.515458	1.55927e-10	5.69694e-09
FANCD2	0.514619	1.86812e-05	0.000297165
DUSP5	0.514271	2.38421e-05	0.000368173
CCDC21	0.513968	7.52535e-07	1.57436e-05
MESDC1	0.513617	0.00011627	0.00151654
SLC16A6	0.513581	1.94957e-13	1.01298e-11
EPS8	0.513141	8.89356e-16	5.87253e-14
DLG1	0.512415	2.32539e-09	7.2258e-08
SRPX2	0.511916	3.37844e-22	3.82427e-20
CDCA8	0.508845	4.25824e-07	9.37256e-06
ANKRD32	0.508315	6.9901e-06	0.000121444
CSGALNACT2	0.50713	2.85305e-16	1.95518e-14
GINS1	0.507046	4.79542e-06	8.5992e-05
UBE2C	0.506544	4.80816e-05	0.000700665
KIF11	0.506131	1.94822e-10	6.99704e-09
CENPF	0.505671	8.22564e-15	4.82799e-13
ZNF213	0.50535	3.45561e-05	0.000523419
LAMA2	0.504265	4.94957e-19	4.38815e-17
NTF3	0.501422	1.1001e-06	2.2459e-05
WDHD1	0.500756	1.41019e-09	4.54922e-08
POLD1	0.500578	3.0849e-06	5.81999e-05
WDR27	0.50039	0.000304629	0.00353514
SYTL4	0.500131	2.04119e-05	0.000320563
PRDM2	0.497861	1.79468e-12	8.36506e-11
MYLIP	0.497353	2.02125e-05	0.000318328
BNC2	0.497216	4.63643e-09	1.39954e-07
TACC3	0.496609	3.42257e-08	8.98448e-07
MMP3	0.496575	3.29235e-15	1.99715e-13
DRP2	0.496059	4.01605e-05	0.000599006
RGS12	0.495237	6.98341e-06	0.000121444
FANCA	0.493757	2.01567e-06	3.90745e-05
DNA2	0.493732	8.41251e-05	0.00114805
PRR5L	0.493693	0.000368032	0.00417344
NCAPG	0.492351	5.08576e-06	9.09411e-05
CCNA2	0.491453	1.4602e-10	5.35043e-09
AURKA	0.490996	1.0176e-08	2.89263e-07
CNPY4	0.490331	1.96103e-06	3.81905e-05
RFC3	0.489921	9.2038e-05	0.00123739
ASTN2	0.489053	6.27481e-08	1.58787e-06
C15orf42	0.48905	0.000196331	0.00239105
LEF1	0.488783	2.37461e-07	5.38557e-06
TIMELESS	0.48851	8.36195e-11	3.2028e-09
MAD2L1	0.487782	0.000439912	0.0049052
ACACB	0.486772	8.92247e-05	0.00120468
ARNT2	0.485941	5.25897e-13	2.58423e-11
LOC401321	0.485631	0.00325507	0.0267625
CCNE2	0.485177	0.000151277	0.00191025
CENPL	0.484234	8.047e-05	0.00110411
GREM1	0.484123	1.53464e-17	1.15125e-15
NUSAP1	0.483339	9.55201e-10	3.19526e-08
CDCA5	0.482599	1.72576e-12	8.0735e-11
LOC100129550	0.481919	0.00206845	0.018249
ZWINT	0.481607	1.46267e-09	4.69461e-08
HUNK	0.481242	2.16127e-08	5.86737e-07
TEX11	0.480073	1.15272e-05	0.000193309
FEN1	0.478472	5.78027e-10	1.97526e-08
POLE	0.478466	7.4276e-12	3.26969e-10
ETV1	0.478187	4.1218e-12	1.86629e-10
DHFR	0.478152	0.00119509	0.0116174
ZNF710	0.477961	4.31603e-05	0.000634786
SEMA3C	0.477666	2.10013e-16	1.46294e-14
CIT	0.477338	3.93973e-08	1.02101e-06
RAD51	0.476501	0.000130923	0.00168684
GINS3	0.476318	0.00342005	0.0279558
CDK14	0.476209	5.59767e-07	1.20693e-05
SYNE2	0.475585	8.35184e-07	1.73297e-05
EXO1	0.474854	4.52727e-06	8.22303e-05
SPATA5	0.474411	0.00037035	0.00419222
CDC6	0.472608	1.83122e-10	6.6143e-09
UBE2T	0.471973	0.000149439	0.00189269
H2AFX	0.471067	1.79401e-10	6.49843e-09
CDK17	0.470956	1.23117e-11	5.27324e-10
DCBLD1	0.470932	6.08673e-07	1.30571e-05
FUT8	0.469142	1.07693e-14	6.19952e-13
MARCKSL1	0.468644	3.54579e-05	0.000535798
DENND2A	0.467742	8.82492e-16	5.85771e-14
TCF21	0.465987	7.65088e-18	5.95079e-16
LZTS1	0.465622	3.91131e-06	7.1762e-05
CDCA7L	0.465498	0.000175888	0.00217977
DHTKD1	0.464682	0.000139094	0.00177945
CABLES1	0.464416	2.27441e-07	5.17684e-06
LPXN	0.464261	1.8117e-05	0.000288915
FRY	0.463628	4.2612e-11	1.70421e-09
CRMP1	0.462764	2.69669e-06	5.14116e-05
TBC1D19	0.461229	4.5651e-06	8.26629e-05
ZNF761	0.461123	0.00383072	0.0305638
FANCI	0.460732	5.42083e-13	2.65348e-11
ST3GAL5	0.459074	3.43949e-18	2.90705e-16
CDK2AP2	0.458906	0.0018811	0.0169379
OSBPL6	0.456224	2.95276e-05	0.000451026
TRIP13	0.456205	4.70899e-06	8.47847e-05
CCDC15	0.453915	0.0054018	0.0403559
MCOLN2	0.453686	0.00301146	0.0251146
RFC5	0.453456	0.000118135	0.00153611
VAT1L	0.453174	1.9307e-08	5.2867e-07
KCNE1	0.45264	0.00136042	0.0128233
PIK3CD	0.452264	0.000567388	0.00610191
SLC37A4	0.451721	0.00316099	0.0261586
PAQR4	0.451331	4.31924e-06	7.87904e-05
NR2C2AP	0.448756	0.00430657	0.0333733
RFWD3	0.448459	1.68866e-10	6.13433e-09
NHSL1	0.447955	5.868e-09	1.73011e-07
KLHL2	0.447005	2.14459e-06	4.14468e-05
ATAD2	0.44643	3.17619e-13	1.59793e-11
PKMYT1	0.446312	6.60195e-05	0.000931029
C1orf112	0.444027	0.00505386	0.038184
CDC45	0.44396	0.000118024	0.00153611
TPX2	0.443674	5.22013e-14	2.86497e-12
DUSP14	0.443245	1.9135e-12	8.88621e-11
ARHGAP26	0.442651	0.000150751	0.0019055
TADA1	0.442343	0.00426176	0.0330867
KIF23	0.44155	8.84506e-13	4.2157e-11
HMMR	0.441105	1.28132e-06	2.58671e-05
SLC38A4	0.440998	3.75028e-06	6.92082e-05
KLF8	0.440115	0.00118888	0.0115765
ALCAM	0.439772	5.28837e-20	4.96637e-18
TLE1	0.439335	0.000413278	0.00463266
IPMK	0.439133	2.14261e-05	0.000334121
CENPO	0.438632	3.62087e-07	8.06772e-06
C1orf183	0.438492	4.92981e-09	1.47754e-07
MCC	0.438329	4.14478e-08	1.06804e-06
ARSK	0.437969	3.44412e-10	1.19629e-08
MSL3L2	0.437759	0.0034389	0.0280556
TUBB3	0.436752	7.6115e-12	3.32754e-10
DTL	0.436298	8.17902e-11	3.14223e-09
BRCA1	0.435583	1.96383e-05	0.000310056
FBXO34	0.435048	6.17849e-05	0.000880122
DCUN1D2	0.434794	0.00394847	0.0312049
COL13A1	0.433883	1.96084e-07	4.53641e-06
ANO4	0.432651	1.11253e-17	8.6004e-16
NCAPG2	0.432131	5.66297e-09	1.67746e-07
CDC14A	0.430946	0.00259526	0.0221716
SGOL1	0.43081	0.00424865	0.0330659
CALD1	0.430737	9.63081e-23	1.14112e-20
GDPD5	0.4303	0.000927831	0.00940291
KIAA1211	0.42975	0.00101181	0.0101165
MMP15	0.426637	0.000156	0.00195687
NCAPD2	0.426633	1.19939e-12	5.67385e-11
SLC8A1	0.426529	4.65059e-08	1.18871e-06
SHCBP1	0.426305	6.76374e-09	1.98497e-07
MTCP1NB	0.426208	0.00372489	0.0299455
HOXB2	0.4247	1.69996e-07	3.98376e-06
ITGA6	0.423651	3.45335e-11	1.39877e-09
TBCCD1	0.422901	0.00405936	0.0318863
CDKN2C	0.42238	0.00014889	0.00188763
C2CD3	0.422188	1.24922e-05	0.000207843
DEK	0.42145	1.76422e-09	5.59169e-08
KRT34	0.419782	0.00035463	0.00403229
FNIP2	0.41791	3.50953e-05	0.000530952
MAP4K5	0.417047	3.54579e-13	1.77682e-11
TMEM35	0.416359	0.0011035	0.0108704
RNASEH2A	0.415701	9.9163e-05	0.00131231
SNX24	0.415367	0.00189012	0.017007
GLIS3	0.415323	9.97974e-08	2.452e-06
SEMA7A	0.414275	0.000238866	0.00284352
CKAP2	0.41358	2.90996e-09	8.97627e-08
NET1	0.412413	0.000486305	0.00535188
TTF2	0.411429	6.98055e-05	0.000974663
HIC1	0.410309	0.00205982	0.0181855
RACGAP1	0.409489	3.55334e-08	9.28849e-07
GMNN	0.408702	0.00100284	0.0100478
CCNB2	0.408566	2.66418e-05	0.000409412
GTSE1	0.408367	1.27994e-06	2.58671e-05
LEPR	0.407842	0.00150743	0.0139803
TRPV2	0.407577	1.01151e-15	6.51428e-14
INA	0.407476	0.00555142	0.0411915
SGOL2	0.406675	2.04303e-05	0.000320563
CNNM2	0.406465	1.08895e-07	2.66005e-06
KIF22	0.406238	6.40705e-06	0.000112194
FHOD3	0.40477	4.89906e-05	0.000713092
CHAF1A	0.404245	8.68452e-07	1.79906e-05
MAN1A1	0.403322	9.27085e-10	3.10941e-08
CTNNAL1	0.403066	2.47685e-06	4.73627e-05
NYNRIN	0.402842	1.22754e-05	0.000204504
OGG1	0.402141	0.00344887	0.0281007
ACSS2	0.401628	4.71858e-12	2.11386e-10
DDX26B	0.401566	5.60098e-05	0.000803271
C5orf30	0.400485	2.82531e-05	0.000432599
PDE7A	0.400245	0.000548655	0.00594138
PLK1	0.400008	2.1776e-06	4.19569e-05
FOXM1	0.399637	1.44275e-09	4.64245e-08
KNTC1	0.396451	1.18933e-07	2.87753e-06
TMPO	0.396175	1.56965e-08	4.3545e-07
NUP214	0.396075	0.000363964	0.00413471
PBX3	0.396038	0.000289353	0.0033717
PAAF1	0.395928	0.00512324	0.0386622
C1orf51	0.395614	0.00286622	0.0240489
ID2	0.395052	0.000187121	0.00229654
C16orf75	0.395019	0.00118645	0.0115618
PRC1	0.394866	5.32651e-09	1.5852e-07
C1GALT1	0.394781	8.50122e-08	2.11745e-06
BTBD9	0.394697	7.73479e-07	1.61551e-05
PDE4DIP	0.393842	8.37796e-09	2.40852e-07
CKAP2L	0.393739	6.63388e-05	0.000933455
PRKX	0.393687	0.00312333	0.0259316
MMS22L	0.393491	0.00119124	0.0115906
SKA3	0.393005	0.00189431	0.0170327
BUD13	0.392472	0.00687757	0.0488208
ENTPD4	0.392293	1.09949e-07	2.6755e-06
ROD1	0.391683	1.10101e-09	3.63506e-08
TGM2	0.390442	3.99648e-14	2.23205e-12
DCLRE1B	0.389721	0.000773059	0.00804006
DLGAP5	0.389601	2.0323e-05	0.000319671
PKNOX1	0.389016	5.85653e-06	0.000103555
WWP1	0.388568	4.19665e-05	0.000620107
GPR153	0.388483	0.0042076	0.032827
HECA	0.388198	0.00681163	0.0484884
SAMD4A	0.387378	2.3387e-16	1.62022e-14
OSMR	0.38631	3.18437e-15	1.94094e-13
SSFA2	0.385942	1.04062e-16	7.3704e-15
PBK	0.38536	1.63918e-05	0.000263726
ARHGEF18	0.384876	2.55256e-12	1.17251e-10
HELLS	0.384875	0.00588544	0.0432304
PSTPIP2	0.384849	0.000128625	0.00165891
LIG1	0.384821	2.11405e-08	5.75148e-07
TDP1	0.384267	0.000686989	0.00723393
GALNT10	0.384091	3.16116e-13	1.5967e-11
DCBLD2	0.383954	8.75502e-14	4.72324e-12
BCL2	0.383635	0.00686487	0.0487579
IDI1	0.383224	1.29742e-09	4.21761e-08
LRRC45	0.382613	0.000288783	0.00336816
TRIM59	0.381732	0.000139434	0.00178021
NT5DC3	0.38148	8.48052e-06	0.000145292
PPME1	0.381456	1.64667e-09	5.24536e-08
POLA1	0.38006	0.000422527	0.0047238
CENPK	0.379688	3.7955e-06	6.98393e-05
MCM2	0.379008	6.38733e-06	0.000112004
H2AFZ	0.378476	9.79143e-14	5.21579e-12
POLA2	0.377986	0.000352119	0.00400733
PMAIP1	0.376646	0.000194893	0.00237582
RBL1	0.375748	0.00146094	0.0136296
ZNF473	0.375371	0.00347191	0.0282703
KIAA1632	0.374643	3.60793e-10	1.24976e-08
C1orf198	0.37444	8.11448e-13	3.88209e-11
FKBP5	0.374207	0.000103934	0.00137258
C15orf23	0.374161	0.00106693	0.0105841
CHAF1B	0.373875	1.20535e-05	0.000201072
POLQ	0.372934	0.000574355	0.00616568
DHX40	0.372801	7.69203e-05	0.00105884
SCD	0.372743	9.44608e-14	5.05305e-12
NAV2	0.372395	1.91904e-05	0.0003045
DCK	0.372388	0.000882827	0.00899717
MCM4	0.37115	1.36386e-11	5.80237e-10
WDR62	0.37018	0.00110927	0.0109018
MCM5	0.37	1.62346e-08	4.48414e-07
CISD1	0.369739	0.000800745	0.00828722
LOC151162	0.369603	3.54706e-18	2.96592e-16
ANLN	0.369379	2.17679e-09	6.79736e-08
GLI2	0.368803	3.75429e-09	1.14416e-07
MVD	0.368636	0.000150086	0.001899
ASL	0.368511	0.00237692	0.0205295
FAM178A	0.366226	4.8146e-06	8.6214e-05
TNC	0.366006	3.69176e-11	1.48585e-09
CDCA3	0.365576	0.000183749	0.00226171
INCENP	0.36552	6.71876e-05	0.00094122
ACAT2	0.365081	4.09387e-05	0.000607753
ZWILCH	0.364371	1.67705e-06	3.29637e-05
ARHGAP11A	0.362944	3.3845e-06	6.33542e-05
TTC7A	0.362347	8.99938e-08	2.2284e-06
KPNA2	0.361936	5.14436e-12	2.28843e-10
KIFC2	0.361757	0.0063774	0.0462015
RPS6KA3	0.360259	4.34359e-10	1.49641e-08
FAM64A	0.359704	0.00278393	0.0235769
C10orf58	0.358799	2.33552e-05	0.00036242
MYO1B	0.358378	3.47082e-15	2.09538e-13
FAM83D	0.358367	0.00137308	0.0129139
SUV39H1	0.35802	0.00653698	0.0469552
SPAG5	0.357996	5.70221e-08	1.44875e-06
C16orf70	0.35785	0.000259464	0.00305714
STIL	0.355788	1.63393e-05	0.000263214
CCDC51	0.355294	0.000881933	0.00899717
SMC2	0.355235	9.64464e-06	0.000163251
MYO9A	0.35522	0.00219442	0.0191735
ADRB2	0.354281	0.000295501	0.00344018
ZNF804A	0.352456	7.26117e-05	0.00100609
AKAP1	0.35204	0.0013113	0.0124591
CENPE	0.350911	0.000156029	0.00195687
NR2F2	0.350891	9.60186e-09	2.74172e-07
NBL1	0.350621	9.14595e-06	0.00015606
WTIP	0.350485	0.00127151	0.0121754
TK1	0.350271	2.17741e-06	4.19569e-05
CYB5B	0.349605	5.10821e-14	2.81573e-12
IRS1	0.349112	4.88945e-09	1.46892e-07
CDC20	0.348369	0.00293337	0.0245799
TTK	0.348343	0.000824432	0.00849768
AMACR	0.347726	0.00551651	0.0410909
CAMK2D	0.346055	1.42047e-12	6.66991e-11
ANK1	0.345533	4.0802e-05	0.000606433
CEP192	0.345414	2.74618e-06	5.21981e-05
KIF20A	0.345206	3.44984e-06	6.4414e-05
LPCAT2	0.345063	2.83599e-10	9.90486e-09
SHROOM2	0.342836	0.00123996	0.011945
POLD3	0.342001	0.00128481	0.0122842
CLCN5	0.341818	0.000111287	0.00146055
LRRN4CL	0.341642	3.58232e-05	0.000540674
CCDC99	0.340423	1.32659e-05	0.000218706
LCOR	0.340325	0.00180045	0.0162811
ORC6	0.34018	0.001107	0.010888
MASTL	0.339936	5.83225e-06	0.00010327
ITGA1	0.339731	7.59189e-12	3.32754e-10
KIAA1524	0.339536	0.00171655	0.0156613
CUL4B	0.33854	1.09109e-07	2.66016e-06
HMGB2	0.337584	8.20818e-05	0.00112258
POC1A	0.335164	0.00135336	0.0127758
KIF13B	0.334305	0.000134694	0.00173014
DSN1	0.333907	0.000567452	0.00610191
STARD4	0.333181	6.61047e-05	0.000931194
ATRIP	0.331016	0.00682051	0.0485244
ESCO2	0.330613	0.00476167	0.0361704
ITSN1	0.330169	3.87195e-07	8.56695e-06
LOC100294145	0.329278	0.000816193	0.00843801
ZADH2	0.328799	0.000309514	0.00357704
TGFB2	0.328536	1.48997e-05	0.000243425
ZNF367	0.327983	0.00499904	0.0378149
FN1	0.327752	2.34635e-10	8.28608e-09
KALRN	0.327699	0.000265084	0.00311179
DOCK5	0.326962	0.00271388	0.0230762
IFT46	0.326346	0.00458016	0.0350859
DHCR24	0.326192	9.9204e-08	2.44215e-06
TMEM194A	0.326118	1.57957e-07	3.73615e-06
EPR1	0.325978	0.00203769	0.0180152
BIRC5	0.325768	0.00231979	0.0201302
MCM3	0.324954	5.41021e-07	1.1685e-05
MFHAS1	0.324282	0.00389027	0.0309804
MFSD6	0.323803	0.00479873	0.0363866
SMC4	0.3237	3.79783e-05	0.000571161
SLC14A1	0.321607	8.76077e-08	2.17356e-06
HEG1	0.321193	1.90544e-08	5.24017e-07
TTLL5	0.321133	0.000920748	0.0093386
C4orf46	0.321118	0.00361364	0.029274
IGF1R	0.320349	3.29661e-08	8.70718e-07
ZBTB44	0.318082	0.00634715	0.046035
INMT	0.317438	4.16514e-09	1.26632e-07
NEURL1B	0.316264	0.0001177	0.00153361
LMO7	0.316075	1.27216e-09	4.14614e-08
BUB1	0.315651	3.44635e-07	7.70596e-06
ZFP30	0.315593	0.00147238	0.0137055
RAD18	0.31544	0.00241984	0.0208503
GTF3C5	0.314694	0.00378721	0.0303417
PRR11	0.313116	9.6772e-06	0.000163583
CHKA	0.312137	0.00434144	0.033623
MAST2	0.311911	1.17514e-05	0.00019629
KIF20B	0.310438	0.00229937	0.0199941
FAM198B	0.310181	1.90189e-11	7.95779e-10
GEN1	0.310039	8.42775e-05	0.00114889
HMGB3	0.309285	0.00131358	0.0124653
GINS2	0.308836	0.00301304	0.0251146
CENPN	0.308305	0.000218338	0.00262627
USP1	0.307782	8.6727e-05	0.00117848
BRF1	0.307728	0.00284173	0.0239067
FOXRED2	0.306467	0.000252294	0.00298375
TTC28	0.306437	1.77328e-05	0.000284081
RUNX1	0.306229	7.47815e-11	2.89933e-09
CYTH3	0.30555	2.5958e-09	8.02671e-08
FADS2	0.305379	1.05913e-06	2.16575e-05
TMEM47	0.304751	3.12274e-08	8.31726e-07
WIPI1	0.304702	1.0067e-06	2.06519e-05
PTPLAD1	0.304346	1.52381e-06	3.0233e-05
FAM84A	0.304311	6.2594e-07	1.33822e-05
RHOBTB3	0.303647	3.63348e-08	9.47845e-07
CDC42EP1	0.303096	4.0608e-05	0.000604259
ATP10A	0.302657	0.00623107	0.0453227
TMEM48	0.301578	5.59331e-05	0.00080308
CLN6	0.30125	0.00160983	0.0148324
FAM196B	0.301227	0.000560612	0.00604888
ZFP90	0.299575	0.000298871	0.00347304
GLUL	0.299418	1.08561e-07	2.65703e-06
TEAD1	0.299161	7.79013e-08	1.95571e-06
CDK5RAP2	0.298895	0.00435564	0.0337047
PARP2	0.298826	0.00425487	0.0330691
INSIG1	0.298788	1.44578e-06	2.88655e-05
KLHDC5	0.298442	1.46201e-05	0.000239475
QTRT1	0.298295	0.000984718	0.00989244
C14orf1	0.298225	0.00220888	0.0192866
VCAM1	0.298212	7.80003e-07	1.62646e-05
ELP3	0.298188	0.00450621	0.0346871
NCRNA00152	0.296321	0.00175402	0.0159867
NMT2	0.296247	0.000254188	0.00300335
ITGA11	0.295512	1.60126e-08	4.43249e-07
PLEKHA2	0.294816	0.00134211	0.0126955
GAS7	0.294174	0.000183199	0.00225715
RRM1	0.293739	7.92227e-09	2.29312e-07
FAM111A	0.293249	3.38808e-06	6.33542e-05
SH3YL1	0.293223	0.00358275	0.0290423
TOX2	0.292751	0.00407864	0.0319784
MYH10	0.292501	2.06857e-05	0.00032377
HEATR5B	0.292305	0.000297624	0.00346172
BMP4	0.291154	3.69105e-06	6.83141e-05
HAUS2	0.290405	0.0013906	0.0130592
DKK1	0.289744	0.000194866	0.00237582
SRD5A3	0.288654	0.00620976	0.0452196
SC4MOL	0.288126	2.09649e-05	0.000327735
ABAT	0.287991	0.00169931	0.0155327
WNT5A	0.287213	8.72154e-11	3.33047e-09
CABLES2	0.286689	0.00441882	0.034118
RAB15	0.286024	0.000915811	0.00929595
ARHGAP19	0.285271	0.00355394	0.0288272
EBP	0.284891	0.000735325	0.00769179
PAPPA	0.283651	0.00163497	0.0149986
SMCHD1	0.28331	0.00065116	0.00690251
DNMT1	0.282516	4.98879e-09	1.49169e-07
CPZ	0.282335	0.000467869	0.00517595
LRP8	0.281599	1.41271e-06	2.82945e-05
ARID3A	0.280929	0.00171708	0.0156613
TBC1D14	0.279809	0.0035347	0.0286895
CEP57	0.279617	0.0005173	0.00564887
TMEM106C	0.278446	1.77835e-05	0.000284081
RFC4	0.27735	0.00201818	0.017894
PIP4K2A	0.277053	0.000222676	0.00267085
DUT	0.276739	0.00148589	0.0138008
UBAP2	0.276559	0.00179914	0.0162809
B3GALTL	0.276541	0.00592361	0.0434352
B4GALT5	0.276085	4.6411e-06	8.38174e-05
HLTF	0.274832	0.00049705	0.00546066
GOLM1	0.274354	9.16586e-05	0.00123622
G2E3	0.273536	0.00518745	0.0390538
LRRC58	0.273154	6.35894e-05	0.000902784
SREBF2	0.270958	5.82268e-06	0.000103245
PCNA	0.27048	3.67097e-07	8.1507e-06
NCAPD3	0.270426	0.000199392	0.00242136
TUBGCP4	0.270005	0.00699591	0.0494945
C5orf62	0.269039	3.06229e-09	9.42324e-08
GPI	0.269019	7.15904e-09	2.08649e-07
MSH6	0.268973	1.06556e-05	0.000179167
HS2ST1	0.266901	0.000210548	0.00254222
ECT2	0.266714	0.000234888	0.00280406
SLC20A2	0.266387	0.000194185	0.00237404
SLC16A2	0.265541	2.00257e-06	3.88799e-05
CKAP5	0.265214	9.4473e-06	0.000160553
SMC1A	0.264896	7.28195e-07	1.52849e-05
MCM6	0.264634	6.68868e-05	0.00093854
EZR	0.263861	0.000122019	0.00157852
TJP2	0.26184	9.64453e-05	0.00128438
SV2A	0.261785	0.000974507	0.0098054
GOPC	0.260367	0.00416511	0.0325758
COBLL1	0.260347	2.31638e-05	0.000359891
HOXB7	0.259299	0.00645149	0.0465175
ENO2	0.259002	0.00392525	0.0311093
LDLR	0.258861	9.18448e-05	0.00123651
RPA1	0.25882	2.15034e-07	4.92095e-06
FBXW5	0.25873	9.87255e-05	0.00130925
LMNB2	0.257684	4.12113e-06	7.52849e-05
MELK	0.257519	0.00110056	0.0108582
ADAMTS12	0.257308	0.00133077	0.0126126
ARL6IP1	0.25654	4.90929e-05	0.000713761
EIF5A2	0.256346	0.00368813	0.0297254
NUP62	0.254919	2.33698e-06	4.48912e-05
NR2F1	0.254542	0.000137556	0.00176155
CP110	0.253833	0.00187549	0.0168994
POGK	0.253528	0.00347513	0.0282784
C12orf32	0.253216	0.00395537	0.0312243
PPAP2A	0.253141	0.000263745	0.00310182
LOC100499466	0.251804	0.00390433	0.0310534
RUSC1	0.251718	0.00224284	0.0195427
PLSCR1	0.251266	0.00113192	0.0111031
NUMA1	0.249674	5.58385e-06	9.95668e-05
MAP3K6	0.249306	0.00236236	0.0204437
XPO6	0.249212	1.49846e-06	2.98234e-05
HMGA2	0.247277	0.00595116	0.043612
DENND3	0.247212	0.000182683	0.00225516
SHQ1	0.246724	0.00467617	0.0356687
MTHFD1	0.24667	1.4806e-05	0.000242208
GPRC5B	0.246577	0.00106671	0.0105841
DPYSL3	0.246506	2.28935e-07	5.2015e-06
NRP2	0.24624	4.8231e-07	1.04884e-05
NFATC2IP	0.244993	0.0001993	0.00242136
STC2	0.244462	1.56219e-09	4.98878e-08
CEP250	0.244186	0.000532588	0.00579087
CASP2	0.242701	0.00103774	0.0103431
GSTO1	0.24263	1.6337e-05	0.000263214
EXOC3	0.241673	0.00244965	0.0210411
SSX2IP	0.241165	0.00437254	0.0337813
DDAH1	0.240667	1.17246e-05	0.000196101
KIAA1462	0.238645	8.91276e-05	0.00120468
TMEM2	0.238554	0.00117135	0.0114321
ENC1	0.238364	0.000185813	0.00228269
ANKRD13C	0.238205	0.00582745	0.0428541
H1F0	0.237924	4.56058e-06	8.26629e-05
WHSC1	0.237588	3.89206e-05	0.000583257
H1FX	0.235682	0.00554525	0.0411915
PARP1	0.23495	3.30622e-05	0.000503196
PAK1	0.233881	0.0065788	0.0472021
PPFIBP1	0.233726	0.000755694	0.00786592
IQSEC1	0.233264	0.00129158	0.0123396
ZNF828	0.233217	0.00130492	0.0124296
DHCR7	0.233152	0.000646044	0.00686406
PDE4B	0.231144	0.00397631	0.0313311
VIM	0.23033	2.16088e-09	6.76436e-08
FAM107B	0.229511	0.000959942	0.00966652
ABI2	0.228999	0.000395842	0.00446087
TSPAN14	0.227705	0.00667847	0.047782
SERINC2	0.22728	0.00363681	0.0293708
PPIC	0.227259	0.00280732	0.0237272
IPO9	0.227074	0.000443457	0.00493769
SCARA3	0.226701	0.00105561	0.0104965
CTDSPL	0.225123	9.65979e-05	0.00128507
MAPRE2	0.225034	0.00645575	0.0465175
PLXNB1	0.224001	0.000198404	0.00241398
RAD23B	0.223897	1.95057e-05	0.000309116
CCDC93	0.223396	0.00315404	0.0261182
HOOK3	0.222638	0.00640272	0.0463056
PAPSS1	0.22249	0.00233588	0.0202422
SOAT1	0.22098	0.000137253	0.00175944
OGDH	0.220698	0.000122403	0.00158189
TSPAN9	0.220454	0.000511392	0.00559399
MIB1	0.220267	0.000182528	0.00225516
HIP1	0.219671	0.0031509	0.0261182
AHR	0.219105	0.000817394	0.00843886
MTMR4	0.217838	0.00335416	0.0274844
LOC399959	0.217293	0.000111587	0.00146297
TYK2	0.216624	0.00082224	0.00848199
SORT1	0.215819	0.00011197	0.00146649
COPS8	0.215482	9.49785e-05	0.00126861
PACS2	0.214524	0.00442195	0.0341214
GALNT5	0.213833	5.0928e-05	0.000737061
ZCCHC24	0.212745	0.000243187	0.00288953
ANGPT1	0.212563	0.00332395	0.0272757
GPATCH8	0.210853	0.00121168	0.0117444
APPL2	0.210755	0.000454625	0.00504705
CHST3	0.210335	0.000528472	0.00575381
USP48	0.209329	0.00575305	0.0424547
CLTC	0.208854	1.57597e-06	3.11702e-05
SGPL1	0.208052	0.00310246	0.0257921
BHLHE40	0.207509	0.000219413	0.0026367
HMGCR	0.207299	0.000667892	0.00705041
RPA2	0.207277	0.00448854	0.0345721
EDN1	0.206595	0.00626071	0.0455002
SPECC1L	0.206217	0.00015802	0.00197767
FAR1	0.205978	0.00368391	0.0297103
LOC644538	0.205093	0.00613365	0.0447167
EGLN2	0.204862	0.00123632	0.0119194
SRRM1	0.204765	0.00561675	0.0415698
OSBPL3	0.204654	4.36288e-05	0.000640934
GATAD2A	0.204253	0.00451887	0.0347424
UBR7	0.204226	0.00407275	0.0319519
MAP1B	0.20342	0.0012203	0.0118099
INPP5A	0.203077	0.00454149	0.034874
AP2B1	0.202102	1.4283e-06	2.85614e-05
MRPL49	0.201096	0.00164622	0.0150909
MSH2	0.200774	0.00578056	0.0426329
FASN	0.200311	0.00377412	0.0302646
FBLIM1	0.20013	0.000713741	0.00748488
AGFG1	0.198387	0.000251695	0.00297945
RHOBTB1	0.19744	0.00105347	0.0104834
ETS2	0.196465	7.77873e-05	0.00106962
CNN2	0.195727	8.47782e-05	0.00115448
SAMD12	0.195334	0.00460797	0.0352139
DSTYK	0.195284	0.0034961	0.0284308
SEC22C	0.194605	0.00395046	0.0312049
CAMK2N1	0.19396	6.53007e-05	0.000921919
SERPINE1	0.192762	3.61451e-06	6.71917e-05
FAM126A	0.192733	5.73541e-05	0.000821621
ARMC9	0.192407	0.000133412	0.00171542
PRKDC	0.192393	0.00178002	0.0161655
ZFP36L1	0.191941	5.29362e-05	0.000763509
SYNRG	0.191186	0.00642136	0.0463875
SLC16A1	0.190525	0.00675673	0.0481788
MAPKAPK2	0.190036	0.000446696	0.00496773
QKI	0.189285	0.00146873	0.0136816
HMGCS1	0.188145	0.00689431	0.0489122
ANXA2	0.186743	8.77062e-05	0.00119051
TYMS	0.184014	0.00327666	0.0269225
POLR2A	0.181439	0.00591233	0.0433776
MYOF	0.18123	0.000365718	0.00415091
DNAJC13	0.180972	0.000533876	0.00579493
ZNF672	0.180912	0.00372338	0.0299455
EML4	0.179366	0.00603467	0.0440895
ARF6	0.178763	0.00320558	0.0264242
CSE1L	0.178213	0.00565973	0.0418391
STT3B	0.177401	0.00350359	0.0284734
TMEM49	0.177275	0.00064645	0.00686406
OBFC2A	0.174944	0.000182923	0.00225594
AP3M1	0.172787	0.00325492	0.0267625
MYH9	0.172295	4.71472e-06	8.47847e-05
CTR9	0.172227	0.00101796	0.01017
FERMT2	0.171726	0.000137248	0.00175944
SRSF7	0.171246	0.00388203	0.0309537
TCOF1	0.171035	0.00696899	0.0493316
ITPR3	0.170193	0.00393791	0.0311641
MSN	0.169056	0.000322621	0.0037116
RAD21	0.168247	0.00369255	0.0297421
TUBB	0.168187	9.50604e-05	0.00126861
NUCKS1	0.166987	7.12777e-05	0.000991078
NNT	0.166716	0.00370875	0.0298537
C6orf120	0.166506	0.00178458	0.0161898
MARCH4	0.166392	0.00461491	0.0352457
C2orf24	0.166372	0.00513498	0.0387277
LSM14A	0.165477	0.006925	0.0491025
TACC1	0.164438	0.00257163	0.0219846
ZDHHC5	0.164021	0.0013008	0.0124015
KIAA1644	0.162766	0.00335588	0.0274844
TUBA1A	0.161758	0.00351643	0.0285594
MMP14	0.159478	0.00021706	0.00261338
SH3PXD2B	0.15844	0.00399592	0.0314465
ACTN4	0.156486	0.00119877	0.0116371
KCTD10	0.156042	0.00380694	0.0304315
COL5A1	0.15578	0.000893524	0.00908428
TTC37	0.15353	0.00297016	0.0248353
CYR61	0.152728	0.00626265	0.0455002
CITED2	0.151974	0.00707125	0.0499717
MITF	0.149716	0.00453168	0.0348198
ILF2	0.148565	0.00552287	0.0410909
CSPG4	0.144279	0.0055536	0.0411915
SUPT16H	0.141615	0.00671841	0.0479864
DAP	0.137465	0.00530387	0.0396945
XPO1	0.135851	0.00662933	0.0474572
CDC42EP3	0.132118	0.00425688	0.0330691
MGLL	0.13077	0.000555933	0.00601375
CCND1	0.12843	0.000712454	0.00748343
GPNMB	0.12152	0.00448238	0.0345457
ITGB5	0.121264	0.00514343	0.0387454
HK2	0.11317	0.0028317	0.0238382
LAMC1	0.112729	0.00585072	0.0430003
MMP2	0.108904	0.00177983	0.0161655
KDELR2	-0.110075	0.00606474	0.0442653
RTN4	-0.112101	0.00143279	0.0133959
VCL	-0.115436	0.00640943	0.0463277
PALLD	-0.115592	0.00540514	0.0403571
LOC400550	-0.115739	0.00694398	0.0492076
LAMP2	-0.120863	0.00569376	0.0420662
ANXA11	-0.121237	0.00166486	0.0152398
CKAP4	-0.122231	0.0061113	0.0445794
B2M	-0.122776	0.0021622	0.0189574
YWHAQ	-0.122976	0.00590382	0.0433402
PXN	-0.124628	0.00554721	0.0411915
ITM2B	-0.126832	0.000840423	0.00865547
ENO1	-0.127399	0.00200189	0.0178105
LASS2	-0.128835	0.00545535	0.040708
MAGED1	-0.129522	0.00268631	0.0228914
PTRF	-0.129853	0.00621459	0.0452288
PLS3	-0.129967	0.00338515	0.0276884
HSP90AB1	-0.133232	0.000700202	0.00736693
YPEL5	-0.134376	0.00598822	0.0438329
TSPAN3	-0.135441	0.00679213	0.0484039
REEP5	-0.136342	0.00344217	0.0280642
UBE2Q1	-0.136389	0.00672859	0.0480321
MFSD1	-0.138171	0.00668981	0.0478361
ATP5G3	-0.139048	0.00578854	0.0426669
STRAP	-0.139409	0.00212056	0.0186568
LIMCH1	-0.140128	0.00478799	0.0363268
SPARC	-0.143005	3.98006e-05	0.000594383
ETF1	-0.143221	0.000941127	0.00952243
PTP4A2	-0.143247	0.00436778	0.0337651
STAT6	-0.143665	0.00178981	0.016208
WFDC1	-0.144962	0.00379092	0.0303417
KLHL5	-0.146169	0.00109971	0.0108582
DNAJB11	-0.146432	0.00394937	0.0312049
D4S234E	-0.146724	0.000887074	0.00903319
SLC1A5	-0.147515	0.00145315	0.0135763
CD59	-0.149195	0.000163626	0.00204178
CTDSP2	-0.149494	0.00140859	0.0132087
GPX8	-0.149713	0.00230779	0.0200536
TPM2	-0.150037	0.00253154	0.0217151
SERINC1	-0.150393	0.00474197	0.0360424
C4orf3	-0.150432	0.0048746	0.0368956
STARD7	-0.150438	0.00216915	0.0190052
TM9SF2	-0.151501	0.00129892	0.0124004
CNN3	-0.151985	0.00135742	0.0128046
NID1	-0.152876	0.00646429	0.0465385
UCHL1	-0.152882	0.00417865	0.0326414
CTSL1	-0.15291	0.00130831	0.012452
TMEM50A	-0.153622	0.00435731	0.0337047
FOXF1	-0.153669	0.00256517	0.021959
RBMS2	-0.153878	0.00403873	0.031744
GSPT1	-0.154677	0.000658997	0.00696989
ETS1	-0.154925	0.0027967	0.0236556
MORF4L2	-0.155401	0.00203626	0.0180152
LRRC15	-0.156448	0.00315146	0.0261182
PITRM1	-0.158454	0.00178563	0.0161898
RIN2	-0.160012	0.00391917	0.0311035
PDXDC1	-0.160051	0.00391182	0.031074
CAV1	-0.160111	0.000188501	0.00230677
STEAP3	-0.160644	0.00122519	0.0118482
ANKRD13A	-0.160811	0.00079959	0.00828394
C11orf58	-0.162267	0.00286462	0.0240489
SCFD1	-0.163807	0.0066057	0.0473147
SRPRB	-0.164417	0.00156303	0.0144537
SPCS1	-0.164443	0.00281218	0.0237272
ANXA5	-0.164875	0.000200276	0.00242976
PRCP	-0.165231	0.000932838	0.0094461
ANKRD40	-0.165368	0.00534845	0.0399809
C16orf45	-0.167534	0.00228202	0.0198705
KIAA0182	-0.167644	0.003744	0.0300611
TPM1	-0.168571	0.002944	0.0246526
SRGAP1	-0.168848	0.00534836	0.0399809
CLASP1	-0.169435	0.00289253	0.0242536
RCN1	-0.169632	8.53016e-05	0.00116036
SSR2	-0.169753	0.00638838	0.0462283
TCTN3	-0.171075	0.000431021	0.00481029
TMTC3	-0.172373	0.00478335	0.0363134
S100A4	-0.17282	0.000246323	0.00292405
CHMP1B	-0.173018	0.00659891	0.0472928
MYL12B	-0.173222	0.00130099	0.0124015
MBNL2	-0.174788	0.00565044	0.0417948
MAN2A1	-0.175007	0.00469275	0.0357325
GLS	-0.175336	0.00414522	0.0324402
FNDC3A	-0.176219	0.00273502	0.0232248
NDFIP1	-0.176323	0.00167671	0.0153372
FLNB	-0.177008	0.000856125	0.00878863
EPB41L1	-0.177093	0.00186672	0.0168443
LARP4	-0.17728	0.00327968	0.0269299
PDLIM1	-0.177474	0.000995779	0.00998772
SNX18	-0.179141	0.00111558	0.0109553
ITGA3	-0.179296	0.00016568	0.00206531
TIMM17A	-0.179658	0.00126434	0.0121258
TMED5	-0.179692	0.00396145	0.0312333
HEBP1	-0.179731	0.000304773	0.00353514
USP33	-0.180415	0.00381426	0.0304708
DPY19L3	-0.180654	0.00050482	0.00553164
TWSG1	-0.181596	5.903e-05	0.000842773
FAM20C	-0.182505	0.00305882	0.025446
CAV2	-0.183115	0.000407947	0.00457695
SERP1	-0.185404	0.00102703	0.0102444
DNAJA1	-0.185549	0.00196843	0.0175621
TMEM111	-0.185596	0.00652232	0.046903
ZC3H7B	-0.18581	0.000485745	0.00535036
ERLEC1	-0.185867	0.00202455	0.0179366
ARPC3	-0.186316	0.0026809	0.0228724
ZFP36L2	-0.186443	0.000402817	0.00452923
NNMT	-0.186512	0.00656149	0.0471045
CNPY2	-0.186686	0.00257004	0.0219846
CAB39	-0.187106	0.000976506	0.00981772
GYG1	-0.187881	0.00124711	0.0119961
AP2S1	-0.187978	0.00555832	0.0411915
TAOK3	-0.188574	0.000796672	0.0082653
HNRNPM	-0.188803	0.00421219	0.0328426
PROCR	-0.189099	0.000159429	0.00199334
C22orf9	-0.189224	0.000104757	0.00138201
TXNIP	-0.189659	1.80266e-07	4.20887e-06
COL14A1	-0.190306	0.000120185	0.00156117
LAPTM4A	-0.190404	1.46395e-06	2.91824e-05
C5orf15	-0.190843	0.000143082	0.00182119
RPLP2	-0.190894	0.00254787	0.0218404
PSME2	-0.191878	0.00104224	0.0103798
CLTA	-0.191904	0.00388522	0.0309597
TLN2	-0.192071	0.00122977	0.0118653
SDHB	-0.192363	0.00644533	0.0465175
CCDC50	-0.1924	0.0042246	0.0329094
IPO13	-0.192913	0.00520906	0.0391467
PTN	-0.193206	6.69222e-05	0.00093854
RAB10	-0.193227	0.000866945	0.0088754
COL4A2	-0.193729	9.63867e-05	0.00128438
SMAD3	-0.193922	8.1696e-06	0.000140154
IL1R1	-0.194003	0.00215712	0.018926
RAB8B	-0.19515	0.00065051	0.00690139
P4HA1	-0.195631	1.77821e-05	0.000284081
SEMA6A	-0.196657	0.00125101	0.0120245
ACSL3	-0.197686	4.52184e-06	8.22303e-05
C15orf24	-0.197842	0.00284781	0.023942
TGFB1	-0.19835	0.000562861	0.00606283
C14orf132	-0.198738	0.00361922	0.029291
NAT10	-0.199161	0.00362455	0.0293061
C6orf62	-0.199181	8.9189e-05	0.00120468
PXDN	-0.199636	5.07704e-05	0.000735619
HSPB8	-0.199808	0.00113238	0.0111031
FBXO18	-0.200259	0.00555913	0.0411915
UBE2L6	-0.200317	0.00603718	0.0440895
VASN	-0.200629	0.00390765	0.0310603
KLHL21	-0.200841	0.00124085	0.011945
COLEC10	-0.200856	7.12947e-05	0.000991078
ARHGAP18	-0.202276	0.000175235	0.0021738
LAMB1	-0.202339	4.10171e-06	7.50382e-05
TAPBP	-0.202921	3.95196e-05	0.000591534
IFNGR1	-0.203037	0.00303007	0.0252392
GALNT1	-0.203279	0.000313722	0.00361908
RGL1	-0.20382	4.64762e-05	0.000680308
ASPH	-0.204166	5.4781e-06	9.78187e-05
TRIP11	-0.20446	0.00316519	0.0261763
MMADHC	-0.205002	0.000143845	0.00182732
AHSA1	-0.205131	0.00455968	0.0349502
SKP1	-0.205173	0.000548774	0.00594138
SGIP1	-0.205377	0.00281105	0.0237272
UBC	-0.205413	9.88362e-05	0.00130935
S100A6	-0.207052	0.000288318	0.00336584
EPHA2	-0.207313	0.0052355	0.0393221
TAPBPL	-0.208121	0.0060147	0.043976
EBNA1BP2	-0.208225	0.00323047	0.026612
PREB	-0.208524	0.00342243	0.0279572
TMF1	-0.208684	0.00176937	0.0161071
ZNF217	-0.209361	0.000595595	0.00636137
TMBIM4	-0.210085	0.000152153	0.0019194
SOD1	-0.210142	0.000169009	0.00210275
COL5A2	-0.210186	9.68676e-07	1.99689e-05
TMEM63B	-0.210352	0.00319393	0.0263452
CLN5	-0.210661	0.00422594	0.0329094
POLR2G	-0.211346	0.0052007	0.0391071
LOXL2	-0.212174	0.000216553	0.00260975
GDF15	-0.212441	0.000710782	0.00747205
SIRPA	-0.21262	1.50623e-05	0.000245766
SLMO2	-0.213247	0.00126165	0.0121176
TRIO	-0.213931	0.000347836	0.0039657
SEC14L1	-0.214632	0.000516057	0.00564014
RAP2A	-0.215008	0.00411532	0.0322261
MTSS1L	-0.21548	0.00158762	0.0146598
LARP6	-0.215838	0.00119583	0.0116174
PSMA3	-0.215872	0.000147647	0.00187374
ARID5B	-0.216578	3.32102e-05	0.000504843
BTF3	-0.216653	1.95667e-05	0.000309697
IER5	-0.216692	0.00638428	0.046225
GADD45A	-0.216914	0.00121313	0.0117495
COX5A	-0.217401	0.000867378	0.0088754
EDEM3	-0.217452	0.00230965	0.020056
ETFA	-0.218099	0.00127349	0.0121852
DSTN	-0.218521	3.71609e-05	0.000559532
LPCAT1	-0.218874	1.26786e-05	0.000210668
SLC3A2	-0.219571	0.000859358	0.00881468
NBR1	-0.219892	0.000112231	0.00146838
ARL6IP5	-0.219936	1.25549e-06	2.54267e-05
FTH1	-0.220101	1.98487e-05	0.000312988
USP46	-0.220427	0.00066016	0.00697459
PTK2	-0.22043	0.00023183	0.00277016
PGM3	-0.220738	0.00113589	0.0111289
ITGA8	-0.220889	0.000533106	0.00579153
NEDD4	-0.221037	0.00463475	0.0353759
ENPP4	-0.221222	0.00393007	0.0311214
ALDH3B1	-0.221426	0.00430525	0.0333733
SPRY4	-0.221639	0.00579607	0.0426743
PHF20	-0.221643	0.000402979	0.00452923
ST3GAL2	-0.221692	0.00382386	0.0305282
LAP3	-0.222172	9.49588e-05	0.00126861
PLDN	-0.22228	0.000944031	0.00953372
NEO1	-0.222794	3.82745e-05	0.000574933
PARL	-0.223266	0.0024378	0.0209677
FKBP11	-0.22341	0.00680329	0.0484562
COL18A1	-0.223572	0.000270246	0.00316653
TPBG	-0.223864	0.000466399	0.0051642
RECK	-0.224102	2.7218e-06	5.18123e-05
TUBA4A	-0.224291	0.00245961	0.0211124
DDIT4L	-0.22462	0.0015509	0.014352
GNA13	-0.224628	0.000585895	0.00627363
TKT	-0.22485	1.91077e-05	0.000303568
TM2D2	-0.225258	0.00282053	0.0237599
GBP3	-0.225285	9.42357e-08	2.32436e-06
TSPYL1	-0.225357	0.000612869	0.00653487
PPIB	-0.225643	7.37431e-05	0.00101954
RPL31	-0.225958	0.00105943	0.0105262
UBE2H	-0.226038	0.000443605	0.00493769
PLSCR4	-0.226099	0.00232886	0.0201951
LIMS1	-0.22611	0.000180774	0.00223814
SMAP2	-0.22624	0.000952648	0.00960833
PNMA2	-0.226546	0.000231693	0.00277016
RALA	-0.228042	0.000645386	0.00686406
EXOC6B	-0.228216	0.00271641	0.0230822
PVR	-0.228386	1.4425e-05	0.000236585
UTP3	-0.228504	0.00317878	0.0262716
C1QBP	-0.229312	0.00300954	0.0251146
PEX19	-0.229741	7.58195e-05	0.00104483
PLIN3	-0.229887	6.43747e-06	0.000112571
GFPT1	-0.230872	3.5808e-06	6.66629e-05
LRP11	-0.231744	8.50521e-06	0.000145518
GBE1	-0.232122	2.43502e-06	4.67037e-05
ID3	-0.232237	0.000240352	0.00285853
OTUD5	-0.232596	0.0019427	0.0173938
VGLL3	-0.232617	9.41242e-05	0.00126009
C1orf21	-0.232677	0.00122899	0.0118653
ATP2B4	-0.232789	4.35513e-07	9.5692e-06
C20orf111	-0.233156	0.000816646	0.00843801
TMEM176A	-0.233171	0.000264168	0.00310392
TPCN1	-0.233374	0.000497535	0.00546125
RXRA	-0.235028	0.00209714	0.0184742
TNFRSF1A	-0.235057	6.86324e-05	0.00095934
PKIG	-0.235169	7.41833e-05	0.00102451
YIPF5	-0.235468	1.51666e-05	0.000246831
VEGFC	-0.236096	0.00115191	0.0112684
CDK6	-0.236203	0.000248642	0.00294606
JKAMP	-0.236302	0.00039507	0.00445614
NOV	-0.236363	0.00200537	0.0178212
UCP2	-0.2365	0.00218801	0.0191308
DRAM1	-0.2372	2.19466e-07	5.01331e-06
HTATIP2	-0.23743	0.00239631	0.020681
SAMD9L	-0.237595	0.000590719	0.00631994
MAGEH1	-0.237747	0.00569774	0.042071
LMAN2L	-0.237747	0.00131195	0.0124591
PRKAB2	-0.237951	0.00137662	0.0129375
COL6A1	-0.238117	1.67206e-07	3.9329e-06
GFM2	-0.239008	0.00333856	0.0273779
G6PD	-0.239158	0.000319622	0.00368379
TMCO1	-0.239291	0.000713774	0.00748488
CHAC1	-0.239572	0.00425201	0.0330691
BDNF	-0.239656	0.00102656	0.0102444
CCDC14	-0.239994	1.18774e-06	2.41703e-05
DHRS7	-0.240529	1.28803e-05	0.000213411
UXS1	-0.240846	1.571e-06	3.11206e-05
LACTB	-0.240961	0.000305327	0.00353834
PGRMC1	-0.24109	0.000194604	0.00237582
SHANK2	-0.241156	0.000738288	0.00771642
TMEM43	-0.241966	1.20841e-06	2.45124e-05
PPP3CA	-0.242051	3.98037e-05	0.000594383
BPGM	-0.242067	0.00407264	0.0319519
SOCS5	-0.242458	0.00285448	0.0239822
LOXL1	-0.242747	0.000429973	0.00480282
AXL	-0.242773	6.28372e-07	1.33891e-05
MARK3	-0.244788	0.00547946	0.0408639
CD9	-0.244838	1.4778e-09	4.73118e-08
RFTN1	-0.245095	6.50833e-06	0.000113654
FAM102B	-0.245214	0.00110453	0.010872
PDE8A	-0.24551	0.00674264	0.0481053
IRGQ	-0.245759	0.000740619	0.0077344
SYNM	-0.246034	2.67456e-05	0.00041051
DUSP10	-0.246492	0.000153462	0.00193207
SNAPC1	-0.246963	0.00460728	0.0352139
HSPA5	-0.24748	2.64332e-08	7.09999e-07
CPPED1	-0.248351	3.55759e-06	6.63282e-05
ATXN10	-0.248654	2.89216e-06	5.48084e-05
BLZF1	-0.248749	0.00446222	0.0344112
SMARCA1	-0.249402	1.21423e-07	2.93218e-06
PDGFRB	-0.249644	5.75801e-05	0.000823929
BACH1	-0.250055	0.00150137	0.0139344
TMEM176B	-0.250774	1.9932e-06	3.87574e-05
NFU1	-0.251305	0.00151594	0.014049
CEBPG	-0.251377	0.00195558	0.0174844
NFRKB	-0.251454	0.00162867	0.0149625
CBR1	-0.251838	0.000115929	0.00151365
PREPL	-0.252084	4.26763e-05	0.000628397
BAG2	-0.253162	0.00141806	0.0132778
NCK2	-0.253191	0.00473571	0.0360164
MPHOSPH6	-0.2538	0.000875252	0.00894874
RPL37	-0.253932	0.000143219	0.00182119
SLC4A4	-0.254106	0.000120885	0.00156705
ZEB1	-0.254222	3.7612e-07	8.33645e-06
SMURF1	-0.25433	2.93572e-06	5.54681e-05
TNPO1	-0.254437	2.84268e-07	6.40134e-06
AGPS	-0.254903	3.2756e-06	6.1432e-05
CASK	-0.254935	4.65237e-05	0.000680308
PPP1R12B	-0.254968	0.00193413	0.0173538
THBS1	-0.254985	4.43184e-08	1.13739e-06
VGLL4	-0.255427	0.00159495	0.014706
PLK2	-0.255522	3.87221e-05	0.000580969
SGCD	-0.255994	0.00343022	0.0280028
FAM155A	-0.256002	0.000481979	0.00531351
MPG	-0.256066	0.000673288	0.00709554
FILIP1L	-0.256116	3.77829e-06	6.96238e-05
ARMCX1	-0.25624	0.00094404	0.00953372
MBNL3	-0.256934	0.00158329	0.0146304
MRPL44	-0.257626	0.00177249	0.0161203
FBXL7	-0.2582	0.00201833	0.017894
PRRG1	-0.258481	0.00134385	0.0126955
CYB561	-0.259253	5.59313e-05	0.00080308
FADS3	-0.259819	0.000236079	0.00281563
PCSK6	-0.260335	5.74397e-09	1.69748e-07
LPAR3	-0.260972	0.00311768	0.0259017
AKR1B1	-0.261823	1.26685e-07	3.0304e-06
ANKH	-0.261942	0.000323119	0.00371396
CDR2	-0.262111	0.000399145	0.00449411
MCTP2	-0.262577	0.000188282	0.00230631
RHOB	-0.262693	0.000109132	0.00143525
NIPAL3	-0.263738	1.30533e-05	0.000215734
NMD3	-0.263812	0.00194593	0.0174104
BAG3	-0.263873	1.283e-07	3.06324e-06
SQSTM1	-0.264313	4.48246e-09	1.35629e-07
ITGA2	-0.265007	0.000282938	0.00330912
GALNT2	-0.265211	2.53905e-07	5.73797e-06
CSRNP1	-0.265737	0.00471262	0.0358623
LIMD1	-0.266237	7.1372e-05	0.000991078
CD47	-0.266442	8.05285e-08	2.01767e-06
SLC6A6	-0.267095	4.37526e-07	9.59682e-06
RASA1	-0.267447	1.5474e-05	0.000250869
SLC25A30	-0.267488	0.000944499	0.00953372
RICTOR	-0.267562	4.771e-05	0.000696049
C3orf23	-0.26779	0.00012184	0.00157782
DHX32	-0.269436	7.12485e-05	0.000991078
CREB3L1	-0.270268	1.17189e-06	2.38863e-05
RGNEF	-0.27102	6.99291e-07	1.47269e-05
C16orf72	-0.272859	1.96091e-05	0.00030998
SERTAD1	-0.272993	0.00276941	0.0235011
ARHGAP17	-0.273913	6.14061e-06	0.000108126
BTG1	-0.274347	7.3611e-06	0.000127144
LOC100507217	-0.274365	0.00164948	0.0151099
MAT2A	-0.274617	1.02509e-12	4.86746e-11
MYLK	-0.274646	5.93381e-09	1.74545e-07
HIBADH	-0.274653	0.00133109	0.0126126
SIPA1L1	-0.275026	0.000161917	0.00202244
TMTC1	-0.276064	4.34138e-09	1.31675e-07
FAM129B	-0.276462	6.2786e-07	1.33891e-05
PRKAA1	-0.276854	9.72575e-07	2.00167e-05
COPS4	-0.277135	0.000157003	0.00196689
BET1	-0.277626	6.00121e-05	0.000855831
PRDX1	-0.277756	1.21071e-09	3.96624e-08
CDCP1	-0.27803	0.000502071	0.00550628
ZFAND5	-0.27815	8.58363e-08	2.13379e-06
MAFK	-0.278844	0.0014241	0.0133245
YIPF1	-0.279578	0.00270827	0.0230589
ALDH9A1	-0.280297	9.18748e-05	0.00123651
HIF1A	-0.281269	2.4449e-09	7.5786e-08
ABLIM3	-0.281498	7.1904e-07	1.51177e-05
TMEM106A	-0.281917	0.00455796	0.0349502
ASB6	-0.28286	0.00146208	0.0136296
ENAH	-0.282984	1.53099e-08	4.2659e-07
DDX47	-0.283603	1.05756e-06	2.16575e-05
PSMB10	-0.284338	0.000594835	0.00635861
DLL4	-0.285058	0.000324548	0.00372364
COTL1	-0.285265	1.86808e-09	5.90612e-08
ELL2	-0.285371	0.000889599	0.00905163
ADAMTS5	-0.286904	1.5058e-06	2.99225e-05
POMP	-0.287969	7.18623e-06	0.000124293
CLIP2	-0.288764	2.88903e-07	6.49417e-06
EPHX1	-0.288938	2.24575e-06	4.32044e-05
CLIP4	-0.289394	5.90165e-06	0.000104063
CNPY3	-0.29079	0.00318108	0.0262734
FAM26E	-0.291172	0.00061682	0.00657147
CHL1	-0.29126	1.64316e-06	3.23981e-05
C10orf72	-0.29144	2.73142e-05	0.000418729
ERP44	-0.2919	2.76418e-08	7.40892e-07
MINA	-0.291946	1.28942e-05	0.000213411
HMOX1	-0.292882	0.001098	0.01085
C13orf31	-0.293062	0.00460318	0.0352139
GALM	-0.293475	4.45779e-06	8.12009e-05
APOL6	-0.293584	9.0889e-10	3.05648e-08
PPIF	-0.294809	9.57492e-06	0.000162287
PIR	-0.295038	0.00148443	0.0137973
PIGX	-0.295422	0.00203712	0.0180152
HRH1	-0.295566	6.4107e-05	0.000909115
DNAJC6	-0.29856	2.58888e-05	0.000398808
HIST1H1C	-0.298772	0.00162008	0.0149052
GBP1	-0.298811	6.62962e-07	1.40318e-05
ATP6V1A	-0.299326	5.99624e-10	2.03808e-08
RTP4	-0.299515	0.00526058	0.0394404
SEL1L3	-0.29974	6.79765e-07	1.43634e-05
BASP1	-0.299864	9.93268e-07	2.04095e-05
EFHA2	-0.300675	0.0016135	0.0148554
CSDA	-0.301256	9.34444e-05	0.00125231
RSAD1	-0.301394	0.0036381	0.0293708
LIMA1	-0.301572	7.43366e-09	2.16156e-07
KIAA1370	-0.301873	0.00271003	0.0230589
TMEM135	-0.301915	0.00130923	0.012452
GPC6	-0.302691	1.5465e-08	4.29968e-07
MAP4K3	-0.302889	9.75832e-10	3.24714e-08
ST3GAL4	-0.304404	0.000907504	0.00921902
SASH1	-0.30472	0.000476075	0.00525756
SPCS3	-0.304829	7.46686e-08	1.882e-06
ITPRIP	-0.3063	0.00198179	0.0176689
ASS1	-0.306965	0.000599229	0.0063948
STAG1	-0.308349	5.86833e-06	0.000103619
ABHD4	-0.309249	5.04399e-09	1.50465e-07
CDYL	-0.310831	0.00392044	0.0311035
ME1	-0.311839	4.56101e-08	1.16817e-06
PTPRK	-0.312139	1.0068e-09	3.34142e-08
CTSO	-0.312849	7.36878e-05	0.00101954
TRNP1	-0.312915	1.64782e-05	0.000264779
EXT1	-0.313236	3.06477e-13	1.55421e-11
SYNPO	-0.313551	1.262e-08	3.5476e-07
DPP4	-0.313898	6.91074e-13	3.33134e-11
PDE1C	-0.314731	0.00075295	0.0078438
C6orf192	-0.314791	0.00297169	0.0248353
ATP1B1	-0.31508	1.30686e-05	0.000215734
EEA1	-0.315558	5.60791e-08	1.42765e-06
STOM	-0.315634	1.01224e-15	6.51428e-14
C12orf10	-0.315976	0.000546144	0.00592303
EPAS1	-0.316136	2.27343e-11	9.41915e-10
NSA2	-0.316186	0.00380341	0.0304225
TRIM32	-0.316768	0.00242359	0.0208597
GSTM3	-0.317606	4.10686e-08	1.06042e-06
PNMA1	-0.318923	7.35523e-07	1.54132e-05
IRF1	-0.319217	4.35844e-08	1.12082e-06
TMEM173	-0.319904	1.83181e-05	0.000291754
LHFPL2	-0.320164	3.3791e-05	0.000512444
NPC1	-0.320444	1.98735e-08	5.4301e-07
BTRC	-0.320776	1.59173e-07	3.75791e-06
MASP1	-0.321409	7.29235e-12	3.22134e-10
CRY1	-0.32184	0.000341798	0.00391094
FBN1	-0.322125	2.01724e-07	4.64992e-06
EMP1	-0.322342	2.08268e-11	8.6571e-10
RBPMS	-0.322969	3.83792e-06	7.05176e-05
SYNJ2	-0.322978	0.0027824	0.0235769
IFT57	-0.323345	0.000139278	0.00178
NLK	-0.323715	0.000103711	0.00137106
PLAT	-0.32383	1.31264e-17	9.96508e-16
EGFR	-0.325564	0.00278061	0.0235769
WDR35	-0.325797	0.00580169	0.0426894
SLC12A8	-0.32648	1.60937e-05	0.000259918
C17orf91	-0.326668	0.00122877	0.0118653
FTL	-0.326778	3.38025e-14	1.89623e-12
ABHD5	-0.327468	0.00126442	0.0121258
CDK7	-0.328043	0.000404978	0.00454766
SEC22B	-0.328315	3.24792e-09	9.97026e-08
OASL	-0.328518	8.00506e-05	0.00109955
RPP14	-0.328527	0.000182545	0.00225516
GLRX	-0.3287	1.77915e-05	0.000284081
TSC22D1	-0.328858	7.0082e-15	4.15187e-13
PLIN2	-0.329811	0.000786149	0.00816281
ARSI	-0.331588	0.00134289	0.0126955
PLEKHA4	-0.33186	9.24969e-05	0.00124224
PSMB9	-0.332264	0.000323876	0.00371929
MRPL36	-0.332998	0.0055753	0.0412872
BMP2	-0.333303	1.34942e-11	5.76025e-10
NUB1	-0.333425	8.13184e-09	2.34308e-07
SCN9A	-0.333889	6.2344e-05	0.00088709
GPR37	-0.333925	0.00513994	0.0387421
GCLM	-0.334209	3.68591e-08	9.59547e-07
HMGA1	-0.334728	2.07276e-07	4.7606e-06
MLLT11	-0.335211	1.21442e-10	4.50189e-09
SQRDL	-0.335777	2.48471e-10	8.70196e-09
TBC1D2B	-0.335809	9.4309e-07	1.94731e-05
NPY	-0.336587	4.97558e-05	0.000721744
RGS10	-0.336792	7.86982e-06	0.000135562
SH3KBP1	-0.33722	1.36992e-08	3.83396e-07
UACA	-0.338946	5.39168e-09	1.60084e-07
C16orf87	-0.338967	0.00684804	0.0486656
TMEM158	-0.339036	3.63224e-07	8.07887e-06
UCK2	-0.339332	2.65141e-07	5.98123e-06
NCK1	-0.339402	3.15043e-08	8.3734e-07
RAB23	-0.339465	6.46301e-07	1.3702e-05
UBA7	-0.34041	4.55242e-07	9.95097e-06
COL4A1	-0.340466	9.04246e-11	3.4221e-09
TOX	-0.340485	0.0021723	0.0190196
TRIM13	-0.341943	0.000670476	0.00707179
BCL6	-0.34289	1.07125e-05	0.000179884
CLDN23	-0.342941	0.000369752	0.0041892
C12orf23	-0.343737	7.68199e-11	2.96928e-09
LOC645638	-0.344053	0.000188066	0.0023059
ZNF295	-0.344578	9.3922e-07	1.94248e-05
B4GALT4	-0.344659	1.36052e-06	2.72922e-05
SOX6	-0.345433	1.3622e-05	0.000224285
BAALC	-0.347287	0.00187499	0.0168994
ERCC6	-0.348303	0.000853272	0.00876644
FGF2	-0.34852	1.07193e-08	3.03346e-07
SAV1	-0.349423	0.000223848	0.00268237
ATP8B1	-0.349817	0.00209835	0.0184742
SSBP3	-0.350246	9.73308e-05	0.00129346
FAM101B	-0.350467	1.88298e-07	4.38027e-06
DSE	-0.352052	4.70326e-06	8.47847e-05
SLC16A4	-0.352763	0.00236684	0.0204685
MOAP1	-0.353128	0.00644951	0.0465175
RIT1	-0.354071	4.69202e-05	0.000685316
C14orf156	-0.354518	0.00107194	0.0106172
BNIP3	-0.355857	0.00378958	0.0303417
RRAS2	-0.356558	2.59397e-05	0.000399106
APOBEC3G	-0.357139	0.000202006	0.00244606
ARHGEF6	-0.358442	8.10681e-06	0.000139266
IFIT2	-0.358648	0.00303197	0.0252392
RND3	-0.358874	1.9842e-15	1.22873e-13
MAPRE3	-0.360429	2.56632e-08	6.90781e-07
TALDO1	-0.360715	2.23639e-10	7.91982e-09
ABHD16A	-0.362728	7.90375e-06	0.000135962
CEBPB	-0.363069	6.05965e-07	1.30211e-05
BTN3A3	-0.363155	0.000185443	0.00228035
PPA1	-0.363249	1.3468e-08	3.77759e-07
F3	-0.363869	5.36817e-15	3.21026e-13
USP53	-0.365189	1.40515e-05	0.000231057
APOL2	-0.366242	2.06007e-07	4.74002e-06
NAPB	-0.369833	8.8644e-05	0.00120067
BDKRB2	-0.370068	5.9472e-10	2.02684e-08
DPYD	-0.370442	6.37122e-07	1.353e-05
CLN8	-0.371075	0.000344828	0.0039385
PLEKHG4	-0.372408	5.13129e-05	0.000741785
GLA	-0.373101	8.35923e-08	2.08619e-06
MXRA5	-0.37341	3.43014e-08	8.98498e-07
PPP1R3C	-0.375039	2.39747e-10	8.41971e-09
ERRFI1	-0.375052	0.000751721	0.00783743
IL4R	-0.375443	1.29746e-10	4.79567e-09
LYST	-0.377514	4.15036e-05	0.0006147
EGR1	-0.379761	0.00116609	0.0113896
PRPS1	-0.380515	1.35914e-12	6.40563e-11
PITPNM2	-0.380567	1.63083e-07	3.84307e-06
PGD	-0.380726	0.000220226	0.00264396
KCNJ6	-0.380782	0.000557334	0.00602377
RGS3	-0.381521	0.000131551	0.0016932
HPSE	-0.384068	0.00228552	0.0198873
PRSS23	-0.384653	4.56065e-22	4.98447e-20
PDE5A	-0.385035	1.86385e-19	1.67588e-17
NQO1	-0.385065	1.8226e-17	1.35128e-15
SMURF2	-0.386083	1.75403e-21	1.85314e-19
TXN	-0.38848	1.23303e-07	2.97192e-06
SYNE1	-0.388819	1.30045e-06	2.62116e-05
COL15A1	-0.389157	8.09837e-09	2.33875e-07
PEX16	-0.393289	0.00683916	0.0486298
PDE11A	-0.395195	0.00208529	0.0183847
FBXO30	-0.395279	2.75794e-06	5.2343e-05
MINPP1	-0.39655	5.98152e-13	2.91668e-11
FHL2	-0.39693	1.10708e-10	4.14028e-09
ZBTB43	-0.403103	8.13293e-05	0.00111349
C9orf6	-0.40355	0.00180294	0.016292
TSLP	-0.405187	2.13324e-05	0.000333069
PRNP	-0.406119	8.68739e-26	1.37673e-23
LRRC37BP1	-0.407848	0.00141066	0.0132183
APOL3	-0.407889	2.95705e-08	7.90917e-07
TBC1D8	-0.408922	1.2439e-07	2.98677e-06
DNAJC25	-0.409069	0.00467873	0.0356687
S1PR3	-0.410191	0.00455081	0.0349244
FER1L6	-0.410636	0.00410445	0.0321608
ELK4	-0.411143	0.00396116	0.0312333
PMEPA1	-0.411821	0.000141106	0.00179974
FRMD4A	-0.413476	0.00552769	0.0411027
UGDH	-0.413581	6.9177e-07	1.45928e-05
TDP2	-0.413866	1.68278e-09	5.34693e-08
GABRE	-0.414115	0.000322065	0.00370858
LIF	-0.414359	4.49157e-11	1.7907e-09
HSD17B6	-0.414757	0.000475924	0.00525756
CHST11	-0.415624	4.23294e-05	0.00062474
DLC1	-0.417905	9.27718e-16	6.06269e-14
PNRC1	-0.418053	0.000152877	0.00192661
LPAR1	-0.418751	1.2908e-17	9.91803e-16
CRYBB2P1	-0.418928	0.00218121	0.0190845
FAM69A	-0.419915	3.07115e-10	1.06967e-08
PLCB4	-0.425888	2.11948e-07	4.85909e-06
VWA5A	-0.426056	4.05209e-18	3.2931e-16
OAF	-0.428824	1.90259e-06	3.71093e-05
SS18L2	-0.429912	0.00392608	0.0311093
RPS25	-0.430578	1.04091e-05	0.000175488
IRAK2	-0.430601	0.00264886	0.0226143
FHL1	-0.431563	4.75044e-18	3.78781e-16
PELI2	-0.433484	0.000324884	0.00372413
SPSB1	-0.434108	1.74572e-06	3.42605e-05
GAB1	-0.434284	0.000995224	0.00998772
NAV1	-0.434661	1.72889e-11	7.25792e-10
GTF2F2	-0.435318	9.36325e-08	2.31398e-06
RGS20	-0.435776	0.000236514	0.00281816
HERC3	-0.43878	2.25435e-07	5.1404e-06
FAM46A	-0.439219	1.80345e-13	9.44799e-12
THSD4	-0.439788	6.75314e-13	3.2678e-11
PVRL3	-0.442555	1.03039e-10	3.86489e-09
TMEM22	-0.443437	4.66142e-11	1.85259e-09
HSD17B2	-0.444234	3.08301e-12	1.41106e-10
PSD3	-0.44705	7.10523e-09	2.07558e-07
APOL1	-0.447831	1.49403e-08	4.17209e-07
ALPL	-0.448111	0.000528265	0.00575381
C4orf43	-0.448477	0.00506385	0.0382367
MGST1	-0.452187	2.70763e-25	4.13582e-23
FZD1	-0.45393	4.2869e-10	1.48091e-08
ABCC1	-0.454155	2.02155e-13	1.04184e-11
ARRDC3	-0.454898	4.82749e-12	2.15503e-10
KITLG	-0.457027	8.93767e-09	2.56362e-07
FLJ36031	-0.457762	1.2322e-25	1.92863e-23
CXCL12	-0.458657	0.00126703	0.0121416
IL12A	-0.460557	0.000345357	0.00394098
LEPREL1	-0.462131	2.14339e-24	2.99718e-22
PTGER4	-0.463082	1.25251e-07	3.00177e-06
FGF13	-0.464545	0.000201799	0.0024459
TNS3	-0.465726	1.95657e-21	2.0167e-19
PARM1	-0.467568	2.49702e-06	4.76766e-05
TMEM164	-0.467736	8.21603e-08	2.05449e-06
CTGF	-0.468826	1.98683e-15	1.22873e-13
PDGFD	-0.469412	4.63955e-07	1.01066e-05
GSR	-0.469472	1.56132e-13	8.24766e-12
TUFT1	-0.472244	0.00468899	0.0357254
LYAR	-0.472639	4.06773e-07	8.98444e-06
WWTR1	-0.472724	1.9916e-13	1.03059e-11
CPA6	-0.473189	0.00614597	0.0447808
HERC4	-0.473547	3.72762e-09	1.13877e-07
SERPINB9	-0.474049	0.00659503	0.0472917
EFEMP1	-0.474575	1.83295e-22	2.13194e-20
PRRT3	-0.475404	0.00645771	0.0465175
MORN4	-0.476297	7.56453e-05	0.00104356
SH2D5	-0.479158	2.02382e-06	3.91726e-05
AHCYL1	-0.481223	1.38081e-17	1.04202e-15
SH2D4A	-0.483726	9.7435e-10	3.24714e-08
ACSL4	-0.48442	4.36069e-22	4.80738e-20
CASP4	-0.484978	9.92834e-11	3.74617e-09
BCKDHB	-0.48526	0.000165838	0.00206531
AJAP1	-0.487964	0.00399453	0.0314465
SLC16A14	-0.490065	9.91347e-09	2.82434e-07
AOX1	-0.492892	0.00050581	0.0055377
C4orf34	-0.493386	4.4397e-07	9.72133e-06
OSGIN2	-0.495396	1.40018e-07	3.32425e-06
C1orf38	-0.495763	0.0036395	0.0293708
CD44	-0.496412	4.30471e-39	1.60515e-36
MAFF	-0.496744	1.51576e-05	0.000246831
ID1	-0.49749	9.42973e-06	0.00016047
NAMPT	-0.49888	8.73711e-21	8.5207e-19
C2orf89	-0.499719	0.000381489	0.00431062
SOD2	-0.502527	3.73211e-18	3.09253e-16
TSPYL2	-0.505402	4.15141e-07	9.15331e-06
FBXL6	-0.505486	0.0018147	0.0163866
STYK1	-0.505746	0.00635614	0.0460738
FGL2	-0.505951	2.35862e-05	0.000365557
PTPRE	-0.506708	2.3696e-05	0.000366811
RIPK2	-0.50698	1.61806e-06	3.19528e-05
C2CD2	-0.507054	1.29949e-17	9.92466e-16
NCOA7	-0.508254	0.00154904	0.0143453
PXK	-0.508557	3.24998e-17	2.39554e-15
SNAI1	-0.509205	0.00451858	0.0347424
LOC344887	-0.512876	0.00240404	0.0207336
KHDRBS3	-0.513636	0.000370838	0.00419401
STARD13	-0.513731	4.65574e-12	2.0931e-10
CLEC2B	-0.513834	1.72605e-11	7.25792e-10
TBX2	-0.514339	6.47018e-22	7.01102e-20
GJA1	-0.51512	3.60076e-23	4.56504e-21
VEGFA	-0.515862	1.19325e-19	1.08057e-17
DGKG	-0.516402	0.00212545	0.0186869
CD200	-0.518968	0.00318446	0.0262842
ZRANB1	-0.518984	3.55592e-18	2.96592e-16
SALL1	-0.520912	8.91493e-19	7.74133e-17
LRRN2	-0.521227	0.00189779	0.0170518
PMP22	-0.521512	9.58088e-20	8.73859e-18
ANKRD16	-0.522259	0.00669633	0.0478558
ITGB3	-0.525874	3.89004e-13	1.94165e-11
GBP2	-0.527155	2.7013e-13	1.38093e-11
SCAI	-0.528902	0.00279695	0.0236556
ETV7	-0.531111	0.000455225	0.0050493
TSPAN2	-0.534067	3.10637e-18	2.64312e-16
GCLC	-0.534258	5.40965e-14	2.9435e-12
CYP1B1	-0.53605	0.000882743	0.00899717
AVPI1	-0.538069	6.89934e-11	2.68313e-09
HGF	-0.539085	3.23243e-21	3.25244e-19
GNG11	-0.539902	2.56427e-20	2.44435e-18
TM4SF1	-0.539986	1.8187e-21	1.89437e-19
STK32B	-0.540602	1.41129e-11	5.98407e-10
ZBTB49	-0.541164	0.000528726	0.00575381
IL21R	-0.541165	0.00485038	0.0367342
KLF9	-0.541796	6.8743e-09	2.01276e-07
GBP4	-0.542426	1.08924e-08	3.07557e-07
REEP2	-0.544385	5.08277e-11	2.00122e-09
DACT1	-0.545013	3.78433e-12	1.71963e-10
DSEL	-0.547223	8.19355e-16	5.46726e-14
RHOU	-0.547559	0.00596635	0.0436981
ISCA1	-0.548419	0.00176978	0.0161071
F2R	-0.549874	4.98028e-36	1.46837e-33
TFPI2	-0.552183	1.21426e-26	2.02558e-24
SLC7A11	-0.553546	5.4849e-05	0.0007902
ABCC3	-0.555341	3.12827e-20	2.95972e-18
PRKAR2B	-0.557038	3.78282e-32	8.71974e-30
ODZ1	-0.559491	7.96797e-07	1.65875e-05
RPS6KA2	-0.560029	4.09813e-21	4.09103e-19
CEBPD	-0.56319	0.000287073	0.00335439
IL6R	-0.564083	2.23783e-09	6.97083e-08
MAMLD1	-0.565349	9.29081e-12	4.04773e-10
SRXN1	-0.56946	4.39911e-18	3.52987e-16
TXNRD1	-0.570073	1.72198e-23	2.25064e-21
BANK1	-0.570453	1.76081e-06	3.45031e-05
CXCR7	-0.570463	1.18212e-22	1.38768e-20
SMPD3	-0.571324	9.50593e-06	0.000161334
HLX	-0.57446	0.000524017	0.00571729
TNFRSF11B	-0.574948	2.83682e-31	6.09581e-29
PLAU	-0.577486	5.45386e-38	1.97555e-35
FLT3LG	-0.578858	0.000266756	0.00312852
VEPH1	-0.580151	2.94914e-11	1.2061e-09
CXCL10	-0.580262	0.00281291	0.0237272
KIAA1217	-0.582942	5.06444e-08	1.29189e-06
MEST	-0.591152	0.00010819	0.00142582
EPHA4	-0.592894	1.77219e-13	9.32276e-12
ODC1	-0.593526	4.33936e-23	5.44697e-21
GRK5	-0.59574	2.26499e-21	2.31577e-19
CYP1A1	-0.597503	0.00315231	0.0261182
GPR68	-0.602763	1.89068e-13	9.86421e-12
LRRC20	-0.603624	7.1356e-06	0.000123755
BDKRB1	-0.604104	1.78448e-16	1.24992e-14
SVIL	-0.60663	4.43863e-24	5.98649e-22
TBXAS1	-0.608189	2.07491e-09	6.51132e-08
UGCG	-0.619105	1.91319e-08	5.25008e-07
ADAMTS1	-0.620197	3.09488e-61	2.4523e-58
SLC30A1	-0.620212	4.65618e-09	1.40216e-07
OXTR	-0.620243	0.00201606	0.017894
CARD16	-0.62097	1.88644e-08	5.19919e-07
JAG1	-0.622656	2.07368e-12	9.56006e-11
SLC9A9	-0.622733	5.86878e-07	1.26323e-05
ATP8B4	-0.622755	2.17639e-05	0.000338971
MAB21L2	-0.622835	0.00118534	0.0115598
PDGFRA	-0.623017	1.42587e-29	2.73898e-27
STON1	-0.627162	7.15911e-06	0.000123993
PPARG	-0.630046	1.42421e-15	8.98314e-14
PCDH18	-0.634444	1.47963e-42	6.46853e-40
IL6	-0.634509	1.10623e-13	5.86809e-12
HACE1	-0.637135	2.06568e-08	5.63197e-07
SMPDL3A	-0.639979	6.67448e-05	0.000938126
NFE2L2	-0.641997	1.54722e-35	4.35904e-33
THBD	-0.642348	1.99565e-09	6.27814e-08
DTX4	-0.646821	7.63431e-08	1.92039e-06
FOXL1	-0.64755	4.33829e-18	3.50323e-16
DEPTOR	-0.647729	0.000349659	0.00398291
TFPI	-0.652103	9.06671e-30	1.79606e-27
DMRTA1	-0.652416	0.00178653	0.0161898
C4orf49	-0.661435	0.000734507	0.00768958
TRPM2	-0.662897	1.52918e-05	0.000248551
WNT16	-0.663651	2.23718e-37	7.66568e-35
HTR7	-0.664008	6.52502e-05	0.000921919
MAF	-0.66535	2.01054e-07	4.64292e-06
RDH10	-0.667259	5.95454e-34	1.57274e-31
CSF1	-0.674379	5.81321e-41	2.45666e-38
NUDT11	-0.677026	3.90685e-11	1.56744e-09
GPR126	-0.677715	9.12534e-21	8.83138e-19
SGK1	-0.679438	1.07597e-11	4.67162e-10
RAB27B	-0.680312	1.59532e-11	6.74183e-10
PLA2G4A	-0.680322	6.28813e-05	0.000893732
KCNF1	-0.68657	3.63011e-06	6.73829e-05
CCL2	-0.687579	4.32023e-22	4.80455e-20
SEMA6D	-0.688786	0.000170292	0.00211663
ABCA1	-0.690753	3.2108e-07	7.19197e-06
LOC728392	-0.694469	6.83344e-23	8.4111e-21
FGF9	-0.695733	7.05384e-10	2.39114e-08
INSC	-0.700031	0.000559061	0.00603729
CASP1	-0.705545	1.8493e-10	6.66064e-09
IGFBP5	-0.707565	9.60884e-29	1.79148e-26
ARHGAP28	-0.713188	1.54264e-20	1.48163e-18
MSC	-0.714427	2.38876e-10	8.41241e-09
DNAH5	-0.717076	4.59293e-13	2.26572e-11
C10orf35	-0.71758	0.00528048	0.0395662
PTGR1	-0.72041	1.14465e-36	3.53949e-34
IL15RA	-0.723059	7.921e-21	7.78468e-19
RGS2	-0.723101	1.82295e-21	1.89437e-19
GPR56	-0.72479	0.0022295	0.0194434
NTN4	-0.727414	1.20402e-34	3.24777e-32
CYP26B1	-0.730937	7.62474e-23	9.20633e-21
CHRM3	-0.736812	1.35166e-07	3.21508e-06
KYNU	-0.738186	1.15142e-07	2.79114e-06
PTGES	-0.741247	1.7384e-05	0.00027898
TTC28-AS1	-0.744374	4.1202e-05	0.000610945
PLEKHA6	-0.750154	1.66855e-15	1.04722e-13
FAM84B	-0.7543	0.00403147	0.0317065
TMEM187	-0.755266	0.00599736	0.0438745
IL6ST	-0.759287	1.69462e-14	9.59125e-13
MAN1C1	-0.762625	2.75156e-13	1.40098e-11
KCNH1	-0.773646	3.44805e-09	1.0559e-07
FOSB	-0.779874	0.000777867	0.00808344
OSGIN1	-0.78186	1.55923e-18	1.34476e-16
FST	-0.790131	7.18602e-27	1.21473e-24
FIBIN	-0.792442	2.43021e-08	6.55537e-07
SLCO2B1	-0.792485	1.81579e-31	4.11081e-29
NPTX1	-0.807201	1.68484e-28	3.09571e-26
LRRTM2	-0.823943	3.67756e-05	0.000554388
KBTBD7	-0.830718	0.00041759	0.00467686
DIO2	-0.832614	0.00215405	0.0189121
MTERFD3	-0.833604	0.00028136	0.0032937
RPL23AP7	-0.835081	0.00196034	0.0175023
FZD4	-0.839206	2.63691e-33	6.82259e-31
PTGS1	-0.844432	2.06712e-24	2.9446e-22
PODXL	-0.846454	0.0020059	0.0178212
NBPF3	-0.847032	4.05914e-22	4.55414e-20
IL8	-0.853508	6.09907e-14	3.30444e-12
TRPA1	-0.866372	4.89334e-89	1.03396e-85
HIST1H2BD	-0.866385	6.47965e-05	0.000917866
MYOCD	-0.869466	2.77347e-16	1.91098e-14
SFMBT2	-0.871023	0.000109605	0.00143997
MCTP1	-0.878694	2.88801e-05	0.000441667
NMNAT2	-0.881569	2.06524e-05	0.000323647
AKR1C3	-0.884802	0.000562129	0.0060601
CD1D	-0.91631	0.00281734	0.0237489
FZD8	-0.916546	1.14627e-10	4.26172e-09
OVCH1	-0.921511	0.000207858	0.00251453
NTNG2	-0.921804	0.00100336	0.0100478
RASL11A	-0.924257	3.35237e-11	1.36222e-09
TSPAN15	-0.926817	4.4854e-21	4.44265e-19
IGFBP3	-0.927219	9.11125e-16	5.9851e-14
ADAMTS9	-0.931786	3.20394e-22	3.65941e-20
GPRC5A	-0.937948	3.76108e-45	2.07317e-42
POPDC3	-0.943004	1.04897e-05	0.000176612
PAQR5	-0.946525	2.09045e-15	1.28654e-13
RGS4	-0.999516	0.000108524	0.00142873
PTGFR	-1.00702	0.00324313	0.026699
TMEM37	-1.01165	5.24636e-07	1.13504e-05
CXCL1	-1.02431	8.21143e-23	9.82119e-21
KCNE4	-1.02662	0.000480447	0.00530122
IL1RN	-1.03424	1.41282e-10	5.19182e-09
PTX3	-1.04771	1.71239e-15	1.06944e-13
VWF	-1.04953	0.00268674	0.0228914
PSCA	-1.07146	0.00375315	0.0301154
CLDN1	-1.09701	3.20869e-36	9.68567e-34
GRIA4	-1.10314	6.22629e-11	2.43633e-09
LOC100499467	-1.12806	6.34306e-06	0.000111381
ZNF702P	-1.13253	0.00549339	0.0409437
LOC642236	-1.14517	0.00389712	0.0310155
TMOD1	-1.17864	7.36784e-15	4.34463e-13
FLT1	-1.19666	1.32813e-10	4.89478e-09
RASL11B	-1.20857	3.42286e-08	8.98448e-07
TNFAIP6	-1.21371	7.23728e-05	0.00100388
INHBB	-1.24235	8.98786e-11	3.41706e-09
PTGIR	-1.24914	9.17423e-06	0.000156332
FOS	-1.27126	0.00015605	0.00195687
TACR1	-1.32112	7.71166e-37	2.50688e-34
KRT4	-1.32927	7.62713e-06	0.00013156
ANGPTL4	-1.3494	1.76973e-18	1.51599e-16
CMKLR1	-1.35615	1.23442e-40	4.74243e-38
FGF7	-1.35814	1.09484e-80	1.73505e-77
IMPG2	-1.37077	0.00191099	0.0171583
TSPAN12	-1.3879	1.91352e-77	2.42596e-74
SLC7A2	-1.39109	6.90439e-18	5.43689e-16
AKR1B10	-1.42764	9.09493e-14	4.88583e-12
PDGFRL	-1.43194	0.0011022	0.010866
F2RL2	-1.46955	8.4744e-68	8.95321e-65
CCRL1	-1.56113	0.000124884	0.0016123
CBLN2	-1.58836	0.00108986	0.0107779
LOC100130331	-1.60295	0.000338763	0.0038797
C10orf81	-1.73817	7.08806e-12	3.14204e-10
IL1RL1	-1.82848	1.10741e-09	3.64518e-08
