# Supplementary material for: Vitamin D and Wnt3A have additive and partially overlapping modulatory effects on gene expression and phenotype in human colon fibroblasts
Source: Sci Rep. 2019 May 30;9:8085. doi: 10.1038/s41598-019-44574-9 (PMC6542853; doi:10.1038/s41598-019-44574-9)
Supplement: Supplementary file 4 — Supplementary Dataset Table S3 [file 41598_2019_44574_MOESM4_ESM.xlsx]

## Sheet: Supplementary Table S3
Supplementary Table S3. List of genes differentially expressed in
1,25(OH)2D3 + Wnt3A- vs. vehicle-treated CCD-18Co human colon myofibroblasts.
Gene symbol	Log2 fold-change	P value	FDR-adjusted P value
CYP3A4	11.8357	1.10979e-21	4.64352e-20
KCNK3	11.5642	4.2891e-06	3.53328e-05
CYP24A1	10.302	6.03769e-09	7.94869e-08
NKD1	6.15201	2.89867e-05	0.000202253
GPC3	5.57325	0.000206054	0.00116727
SLA	4.58432	0.00665061	0.0233047
CPLX2	4.28203	1.45991e-10	2.40685e-09
OSR1	3.79223	1.3438e-138	1.31051e-135
COLEC12	3.49441	0	0
CYP3A7	3.21926	1.44744e-118	9.17534e-116
AXIN2	3.20884	3.97572e-80	1.2001e-77
APCDD1	3.19167	1.44919e-268	9.18642e-265
SULT1C2	3.06402	3.42072e-12	6.64133e-11
RARRES1	2.99434	1.11335e-08	1.41292e-07
CXCL14	2.94182	6.97543e-211	1.76869e-207
THBD	2.93827	5.72523e-172	8.06495e-169
PKP2	2.81923	1.23073e-12	2.50452e-11
DKK2	2.59605	2.15216e-46	2.57406e-44
GJB5	2.59183	2.19921e-32	1.61165e-30
CYP26B1	2.35615	3.95423e-224	1.67106e-220
OSR2	2.35503	2.18694e-50	3.04681e-48
NKD2	2.30275	2.79926e-96	1.14481e-93
ODZ3	2.28694	4.62312e-33	3.46816e-31
SMPD3	2.28415	2.03776e-72	4.7842e-70
LPPR4	2.23367	3.11696e-98	1.36265e-95
CYP3A5	2.19531	6.55902e-116	3.95977e-113
FAM162B	2.13986	4.31153e-13	9.09511e-12
FAM150B	2.12257	0.00112947	0.00516761
NOTUM	2.05966	9.83332e-05	0.00060313
LOC158376	2.05686	0.000326898	0.00175834
AGPAT9	2.03097	1.74911e-65	3.51988e-63
LIPG	2.027	2.11153e-46	2.54952e-44
TIMP3	1.97234	1.8526e-46	2.25839e-44
MGC12916	1.96947	4.39075e-21	1.76717e-19
SORBS1	1.92709	7.86028e-18	2.47277e-16
CYP1A1	1.89782	1.57921e-21	6.50039e-20
CHN1	1.89513	1.96704e-124	1.46695e-121
GJA5	1.87895	5.35656e-12	1.01359e-10
RARB	1.86656	1.98786e-05	0.000143847
GPR133	1.86369	0.000116869	0.000706563
MYO5B	1.85072	6.83014e-13	1.4103e-11
BCAT1	1.84774	3.48062e-220	1.10318e-216
SLC5A3	1.83587	7.91499e-35	6.47395e-33
PREX2	1.83002	3.82871e-66	7.8291e-64
SGK223	1.82402	4.30796e-168	5.46163e-165
MAPK13	1.79226	1.30371e-35	1.10929e-33
FSTL4	1.78242	4.94243e-10	7.55852e-09
ADRA1D	1.77496	2.37465e-12	4.69669e-11
LOC100131193	1.77459	0.000304675	0.00165496
SETBP1	1.75185	5.65729e-20	2.11573e-18
RASD1	1.74973	7.81669e-06	6.14203e-05
TCF4	1.73495	3.09722e-128	2.45416e-125
C21orf90	1.73266	0.00031667	0.00171287
FLJ45244	1.72866	0.000356064	0.00189751
GREM2	1.7282	4.53913e-29	2.65194e-27
EFTUD1	1.72692	1.2556e-156	1.44714e-153
OSTBETA	1.71802	4.6879e-08	5.49291e-07
KALRN	1.69112	9.20207e-80	2.71311e-77
CABLES1	1.67746	2.47831e-78	6.98222e-76
SERINC2	1.67732	1.89695e-102	9.2498e-100
CCDC48	1.67457	8.66041e-26	4.28893e-24
ZNF718	1.65123	0.00122846	0.00553462
ILDR2	1.64409	8.3823e-07	8.03864e-06
VWA2	1.63719	2.37138e-09	3.31105e-08
CXCR4	1.63513	0.00507004	0.0185523
FLRT3	1.62652	0.00104788	0.00482742
NHSL1	1.62617	9.54498e-100	4.4819e-97
ZNF695	1.62399	0.00784931	0.0268922
IL16	1.59523	1.57114e-34	1.25276e-32
TGFB2	1.59451	1.37959e-98	6.24659e-96
STARD5	1.58932	1.95419e-10	3.17632e-09
FAM105A	1.5702	5.89323e-27	3.13926e-25
SOBP	1.56537	9.0172e-38	8.22447e-36
YPEL1	1.56132	2.03138e-05	0.000146578
HS3ST3B1	1.55306	6.37573e-14	1.4538e-12
KIF26B	1.55247	4.56745e-60	8.1558e-58
DDX26B	1.55193	2.19185e-55	3.43065e-53
TMEM37	1.52813	1.42165e-14	3.44621e-13
C1orf84	1.50398	0.00912779	0.0304532
ABCB1	1.49472	4.4261e-06	3.63905e-05
CD36	1.49363	0.00409322	0.0155574
PTGER3	1.48846	1.31592e-19	4.75305e-18
RNF128	1.47595	1.1737e-22	5.1311e-21
MRPS6	1.47451	5.51088e-138	4.99049e-135
RORA	1.47353	1.15047e-48	1.51934e-46
CNTNAP3	1.46805	2.67224e-05	0.000188319
CPA6	1.4674	1.0365e-17	3.22868e-16
FMNL2	1.46487	1.68933e-34	1.33027e-32
LBH	1.4644	3.04462e-188	6.43329e-185
ATP6V0D2	1.45994	3.19272e-19	1.10897e-17
CXorf57	1.45526	0.000827425	0.00393849
GPR125	1.45498	2.39451e-106	1.37989e-103
KIAA1199	1.45158	2.05513e-146	2.17125e-143
CORO6	1.43545	5.06199e-19	1.72053e-17
PRDM1	1.43489	1.35695e-36	1.21151e-34
TRPC3	1.43271	4.90166e-21	1.96656e-19
ZNF334	1.42884	0.00727379	0.0251822
LOC728264	1.42843	7.14504e-05	0.000452924
FBXO32	1.42413	4.31744e-08	5.10126e-07
SSH2	1.42184	2.89768e-103	1.5307e-100
CRISPLD2	1.41751	3.65122e-103	1.85161e-100
NBL1	1.41476	6.19049e-72	1.42697e-69
CCR1	1.41059	6.76668e-13	1.39948e-11
CCNJL	1.4063	5.72491e-09	7.59209e-08
SYT7	1.40446	1.2019e-11	2.21157e-10
RNFT2	1.40277	0.00143334	0.00633607
WDR27	1.39377	5.53377e-24	2.56048e-22
TMPRSS2	1.3926	1.6653e-13	3.66539e-12
SCUBE3	1.38952	1.75695e-12	3.52446e-11
STON2	1.38844	0.0149183	0.045064
ADAMTS15	1.38569	0.00181827	0.00774858
LGALS9	1.37565	3.72405e-16	1.03086e-14
SLC16A7	1.37517	8.41956e-32	5.86501e-30
KIAA0355	1.37352	2.85856e-75	7.55017e-73
ZBTB20	1.36842	3.72689e-06	3.09629e-05
VEGFA	1.3681	3.13479e-129	2.64953e-126
GDPD5	1.36178	7.43441e-26	3.69622e-24
CTH	1.3615	0.000671295	0.00329744
TMEM86A	1.35116	0.000574186	0.0028807
SYBU	1.3301	3.61421e-05	0.000246349
CADM1	1.32482	3.96531e-176	7.18175e-173
SLC27A6	1.32159	5.45309e-50	7.5146e-48
LXN	1.31824	1.07511e-31	7.40775e-30
ADORA1	1.31206	2.81848e-42	2.95312e-40
ITIH5	1.30594	0.0129693	0.040243
PGM2L1	1.29595	4.40299e-29	2.58431e-27
LLGL2	1.29316	0.00108513	0.00498815
CCDC121	1.28797	1.54095e-05	0.000113847
PDPN	1.27891	2.28133e-92	8.76444e-90
FER1L6	1.27551	2.46094e-19	8.61872e-18
NPR3	1.27296	2.63895e-08	3.20773e-07
MGC39372	1.26596	2.53757e-19	8.86263e-18
BCL2L11	1.25841	3.63389e-06	3.023e-05
NT5DC3	1.25135	1.02461e-48	1.36737e-46
SOX4	1.24753	1.02276e-80	3.16256e-78
PARD3B	1.24065	1.79405e-26	9.09799e-25
GATA6	1.2398	0.00149422	0.00656173
F11R	1.23846	2.33638e-07	2.45814e-06
PRICKLE1	1.22107	7.55879e-25	3.57576e-23
KIAA1683	1.21788	0.0143668	0.0437582
CACNB2	1.20792	1.9044e-06	1.68368e-05
SLC1A1	1.20107	6.72337e-65	1.33186e-62
ARL4C	1.20025	3.16148e-96	1.25254e-93
CDH6	1.1997	5.41693e-82	1.76092e-79
LOC728613	1.19852	0.00221642	0.00919194
RIMS3	1.19209	6.50312e-07	6.35179e-06
PAPPA	1.18992	5.63586e-40	5.53888e-38
FAM171A2	1.18612	1.01664e-09	1.50396e-08
GLS2	1.17788	0.00822968	0.0279122
FOSL2	1.17221	2.03814e-70	4.53325e-68
LOC100128398	1.17142	0.00541279	0.0196067
PRR19	1.16977	0.00122106	0.00550912
PLB1	1.16741	0.00488437	0.0180117
STAG3	1.15911	0.0160406	0.0477827
ANO1	1.15588	1.24733e-22	5.43425e-21
RAPH1	1.15252	1.92944e-70	4.36811e-68
RPS6KA3	1.15101	1.2261e-88	4.31792e-86
ISOC1	1.1498	2.09289e-45	2.41215e-43
SH3YL1	1.14891	2.05557e-30	1.28377e-28
HMCN1	1.14552	2.09378e-19	7.3977e-18
KCNE4	1.13907	8.4827e-05	0.00052821
KRT4	1.13526	9.30858e-05	0.000575118
SGK3	1.13504	5.07442e-25	2.44614e-23
MMP1	1.13305	3.99881e-45	4.52651e-43
DOCK4	1.13273	2.1802e-48	2.8377e-46
TMEM97	1.13211	1.38316e-66	2.87472e-64
TBC1D2	1.1315	5.18016e-83	1.72826e-80
TSPAN18	1.13032	1.40987e-06	1.28316e-05
CPNE4	1.12098	3.8754e-06	3.21337e-05
LOC100272217	1.11985	0.0109514	0.0351678
C10orf114	1.11955	0.00863099	0.029063
KCNQ5	1.11299	1.84454e-10	3.01355e-09
C10orf10	1.10957	9.40328e-15	2.32388e-13
USP43	1.09821	1.57258e-08	1.95654e-07
NXN	1.09454	4.08829e-37	3.70224e-35
USP44	1.09395	1.9797e-07	2.10559e-06
POLN	1.09347	0.00342404	0.0133323
BCL9	1.08532	3.1659e-07	3.24473e-06
F2RL1	1.08335	4.07643e-05	0.000274606
PCSK5	1.08329	0.00171909	0.00740305
PLCB1	1.08198	2.32619e-29	1.37169e-27
PDZD7	1.08147	0.0159244	0.0475257
MRVI1	1.0787	2.97349e-121	2.09433e-118
TTC7A	1.0783	3.24885e-57	5.4196e-55
GGT5	1.07117	5.33424e-05	0.000348955
C2orf72	1.07014	1.76977e-16	5.0195e-15
RGS2	1.06718	3.51595e-45	4.01578e-43
BMF	1.06564	1.97709e-11	3.5554e-10
ST8SIA1	1.06337	2.01321e-35	1.70157e-33
PIK3R3	1.06317	2.71974e-23	1.22273e-21
SYT17	1.05745	0.00182842	0.007784
ZNF488	1.05699	0.0019423	0.00821892
ZNF630	1.05607	2.91196e-09	4.0128e-08
ZNF503	1.05589	1.11662e-32	8.23052e-31
AKR1E2	1.05399	9.63666e-05	0.0005925
TMSB15B	1.05212	3.08508e-08	3.70385e-07
PVRIG	1.05135	0.0134235	0.0414373
E2F2	1.0465	1.30118e-07	1.42087e-06
C21orf58	1.04623	1.16056e-08	1.46696e-07
PRR5L	1.04372	4.67631e-14	1.07793e-12
GLI3	1.04154	1.5712e-21	6.4885e-20
HUNK	1.0365	1.4941e-33	1.13426e-31
VEPH1	1.03626	4.98358e-33	3.71658e-31
C10orf118	1.03092	4.18398e-17	1.24518e-15
C4orf21	1.03016	6.81447e-15	1.70402e-13
KCNE1	1.02913	2.97416e-13	6.42358e-12
LOC100130581	1.02498	0.01093	0.0351079
RPS6KA5	1.02227	1.23907e-11	2.27008e-10
ZNF517	1.02004	0.0013733	0.00610688
PHF10	1.01782	1.52157e-09	2.19709e-08
SLC9A3	1.01729	2.1792e-17	6.60954e-16
RPLP0P2	1.0155	2.92509e-10	4.62975e-09
LOC399959	1.01242	6.51623e-73	1.58871e-70
GPRC5B	1.0119	2.429e-41	2.46359e-39
GK	1.00774	8.57029e-07	8.20031e-06
PIK3AP1	1.00719	0.000338488	0.00181299
TCF7L2	1.00547	3.31212e-22	1.42343e-20
SEMA4D	1.00362	1.4473e-11	2.63255e-10
MMP10	1.00328	0.00022818	0.00127946
MME	1.00285	0.000456117	0.00236123
GPR17	1.00229	0.000396093	0.00208109
DHRS2	1.00092	1.19285e-10	1.98987e-09
FOXL2	0.995688	0.000851694	0.00403353
ADAM19	0.994953	6.21096e-31	4.03808e-29
C3orf47	0.988144	0.00903721	0.0301907
JDP2	0.984807	4.75306e-28	2.63141e-26
C1orf113	0.984124	6.2758e-06	5.01668e-05
EEPD1	0.981931	1.19535e-19	4.35478e-18
RASGRF1	0.979839	0.0143796	0.0437811
TMEM149	0.977981	0.000429003	0.00223551
FAM111B	0.97754	2.29649e-19	8.06507e-18
RNF152	0.977439	1.73948e-05	0.00012718
GDF6	0.975684	1.0753e-58	1.84224e-56
C5orf23	0.975615	4.76665e-10	7.30127e-09
DDIT4L	0.9734	4.89389e-43	5.40852e-41
SPON1	0.970829	0.00455835	0.0170023
RDH10	0.969975	5.35273e-70	1.1502e-67
APBB2	0.969342	1.70327e-41	1.74146e-39
SLC35D1	0.968369	2.6959e-51	3.84029e-49
AKR1C1	0.965457	5.93831e-36	5.12149e-34
ADHFE1	0.96412	0.00111537	0.00511416
GLT25D2	0.963978	2.81421e-08	3.40119e-07
SLC16A13	0.96341	0.00558377	0.020134
HIC1	0.959787	5.23179e-13	1.09634e-11
TCF7	0.959772	4.91207e-15	1.248e-13
ZNF763	0.9564	0.0107416	0.0346519
LOC100132356	0.95541	0.0119494	0.0376261
BNC2	0.954717	1.88513e-29	1.12205e-27
CCDC51	0.953924	3.72746e-19	1.28067e-17
RNF144A	0.953453	9.56416e-13	1.95888e-11
LOC282997	0.952469	2.29268e-07	2.41618e-06
DDX12	0.947612	0.0120709	0.0379456
LRRN3	0.946925	1.65798e-31	1.12406e-29
LOC647946	0.94512	0.0134612	0.0415134
SSPO	0.94019	0.000152115	0.000889125
SIPA1L2	0.938964	1.29004e-31	8.79305e-30
APPL2	0.938216	4.30319e-55	6.65314e-53
ZNF221	0.936153	0.00280105	0.0112379
FAM171B	0.934732	1.1116e-22	4.87643e-21
LOC338799	0.934117	1.93932e-09	2.74711e-08
ZFPM2	0.933628	6.11543e-13	1.27729e-11
ARL4A	0.932199	8.095e-05	0.000506307
PPIP5K1	0.928659	2.9923e-09	4.11012e-08
LAMA2	0.926436	2.72372e-60	4.93305e-58
PDE4C	0.926037	0.000802336	0.0038356
BMP4	0.925873	4.16745e-49	5.68117e-47
SLC46A1	0.925668	3.55045e-06	2.95941e-05
CNPY4	0.921846	3.46025e-19	1.19534e-17
C8orf37	0.914496	0.00421617	0.015956
LOC728554	0.912398	0.000679026	0.00332896
INSIG1	0.911679	4.72954e-49	6.37885e-47
KIF15	0.909751	2.01474e-12	4.01617e-11
ZNF273	0.909462	0.00203335	0.00853604
SERPINB9	0.908352	1.48703e-07	1.60584e-06
BRCA2	0.907793	1.41935e-13	3.1514e-12
OSBPL3	0.904504	4.14871e-73	1.03132e-70
SLC31A1	0.903601	4.22495e-41	4.18469e-39
ZNF154	0.897271	0.00114176	0.00521816
ZNF467	0.896648	0.000100194	0.000613062
ZIK1	0.89658	1.02519e-06	9.62056e-06
KIF27	0.895702	0.0127598	0.0396688
LOC728743	0.895035	4.81519e-11	8.30571e-10
DHFR	0.894496	1.2551e-09	1.83179e-08
HS3ST3A1	0.891345	2.54583e-05	0.000180012
NCRNA00174	0.891312	0.000924106	0.00433598
MMP12	0.890973	1.86775e-06	1.6559e-05
COL10A1	0.888397	0.000201797	0.00114674
GPR63	0.88514	2.29322e-10	3.70362e-09
ZNF643	0.883774	0.0155717	0.0466455
SH3RF2	0.882027	0.000195762	0.00111746
C13orf15	0.88006	6.33706e-10	9.5304e-09
SIX1	0.879961	1.49208e-30	9.45828e-29
STARD4	0.879564	5.0313e-26	2.51129e-24
CMYA5	0.879336	0.00276468	0.0111096
C17orf103	0.877249	1.68131e-06	1.50428e-05
FAM43A	0.876648	6.4086e-29	3.67639e-27
EYA4	0.876331	2.19177e-08	2.68476e-07
GDNF	0.875488	2.43544e-26	1.22526e-24
MXD3	0.873224	1.89649e-07	2.02218e-06
ACVRL1	0.873078	0.00890267	0.0297962
DFNB59	0.872201	0.00203765	0.00855127
ASF1B	0.870592	2.44724e-32	1.78311e-30
CETN2	0.867797	1.61231e-28	9.12541e-27
ZFHX4	0.867288	2.6357e-15	6.80559e-14
MAN1A1	0.866125	1.61161e-39	1.57169e-37
DDIT4	0.861504	9.52459e-19	3.18609e-17
KRTAP1-5	0.858041	3.95527e-28	2.19934e-26
CTNND1	0.855081	0.00198083	0.0083515
SYNE2	0.854459	8.11783e-19	2.72992e-17
MCC	0.853601	1.11051e-26	5.77008e-25
SFXN2	0.852429	0.000693896	0.00339137
MKI67	0.852375	4.98286e-36	4.35674e-34
CD3EAP	0.848707	0.00714719	0.024798
SKP2	0.846861	1.76346e-13	3.86803e-12
CYB5R2	0.845049	8.75743e-13	1.80238e-11
LZTS1	0.843997	5.16463e-17	1.51568e-15
ADNP	0.841995	2.19352e-48	2.8377e-46
KIF24	0.84093	0.000114709	0.000694833
MMD	0.840496	3.17799e-38	2.9196e-36
WDR76	0.839051	6.82118e-20	2.52862e-18
AVIL	0.832939	0.000512472	0.00261348
PGD	0.832295	6.51025e-16	1.77499e-14
MVK	0.830957	2.15754e-09	3.0258e-08
RFC5	0.830559	1.66118e-12	3.35358e-11
SCD	0.830402	6.15895e-62	1.16542e-59
LIMCH1	0.830353	5.50552e-63	1.07383e-60
AKAP5	0.829228	0.00151062	0.00662684
KLHL24	0.828499	2.49667e-17	7.53639e-16
TTC28	0.827651	3.66433e-31	2.45801e-29
SLC35F3	0.826266	1.41645e-05	0.000105572
DPYSL3	0.825845	2.21887e-67	4.68846e-65
SEMA3B	0.825792	1.62618e-14	3.91952e-13
UBE2Q2P1	0.825489	0.0049746	0.0182806
RALGPS1	0.825239	0.000415282	0.00217201
ATAD5	0.82363	4.26475e-07	4.30482e-06
HCN3	0.823533	0.000148034	0.000869282
POLQ	0.822038	2.98396e-14	7.05795e-13
GINS3	0.821845	4.25156e-07	4.29834e-06
CNTN3	0.818688	0.000150333	0.000881145
BRIP1	0.815878	2.4127e-18	7.90395e-17
LOC113230	0.815445	0.0141247	0.0431397
ZNF821	0.813571	0.000266534	0.00146663
WISP1	0.81269	9.32968e-13	1.91394e-11
TMTC4	0.810408	0.000319522	0.00172452
PRIM1	0.810152	3.74075e-10	5.84055e-09
METTL7A	0.808725	3.90579e-18	1.25361e-16
PAG1	0.807	5.21041e-28	2.87207e-26
MCF2	0.806789	1.24945e-06	1.15372e-05
CHRNA1	0.803363	5.31622e-10	8.10085e-09
TBC1D4	0.802919	0.000718472	0.003498
ZNF230	0.802618	0.000264475	0.00145783
LOC653113	0.801027	0.00324361	0.0127393
BCL2	0.800383	1.62122e-08	2.01114e-07
CDC45	0.799539	3.87336e-12	7.49716e-11
TADA1	0.79902	2.35445e-07	2.4751e-06
RAP2B	0.798546	1.88166e-36	1.66823e-34
CENPF	0.79825	1.39128e-34	1.11637e-32
MFSD6	0.797693	3.41493e-12	6.64027e-11
AGFG2	0.797599	4.56479e-09	6.1632e-08
VILL	0.797231	0.00827103	0.028045
ALK	0.797062	0.000526872	0.00267937
RNF168	0.795755	5.67639e-21	2.2702e-19
ACPP	0.795714	5.70304e-05	0.000370785
WWP1	0.794697	5.05474e-17	1.48687e-15
ABCA1	0.794543	3.67829e-09	5.01433e-08
SIK2	0.794492	3.16114e-32	2.29011e-30
JMY	0.793002	1.43756e-12	2.91607e-11
RARRES2	0.789146	1.10853e-09	1.63039e-08
NEIL3	0.787999	2.65167e-05	0.000187078
FAM92A1	0.787083	1.36303e-18	4.53557e-17
MLF1IP	0.784174	2.51901e-14	6.00301e-13
E2F8	0.783357	4.65606e-09	6.2664e-08
SEMA3A	0.783006	4.51714e-27	2.42663e-25
C6orf132	0.78141	3.83953e-05	0.000260587
PLEKHA2	0.780693	1.81988e-17	5.57307e-16
RAB9B	0.779524	0.00102253	0.00473472
FANCI	0.778386	3.15003e-34	2.40579e-32
APBA1	0.777436	1.6522e-07	1.77715e-06
FRY	0.777165	1.99745e-28	1.1255e-26
SLC25A10	0.776177	1.64128e-05	0.000120627
INMT	0.775638	8.14857e-47	1.00299e-44
GSTCD	0.772847	1.28927e-05	9.68365e-05
PASK	0.771985	2.93285e-05	0.000203971
OBFC2A	0.771898	2.7449e-61	5.04345e-59
LOC388630	0.771589	1.01261e-05	7.73369e-05
ACSS3	0.770426	4.26047e-10	6.5871e-09
ZNF232	0.769452	0.00261707	0.0105936
KCTD15	0.768665	0.000619625	0.00307219
TM7SF2	0.768477	5.64995e-05	0.000367522
RAD54L	0.767969	2.4257e-09	3.38106e-08
ARNT2	0.765888	4.94808e-30	3.04523e-28
DMC1	0.765704	6.43043e-06	5.12091e-05
ZNRF3	0.765064	2.30653e-08	2.81717e-07
ENOX1	0.764628	8.36274e-08	9.41588e-07
SP4	0.764274	0.0069792	0.024315
PLEKHG4	0.762731	8.95322e-17	2.58562e-15
BUB1B	0.761976	4.37432e-35	3.64852e-33
SPEF2	0.761417	0.0165075	0.0489898
BCAS4	0.761094	1.86148e-16	5.2561e-15
IVNS1ABP	0.760535	6.84418e-39	6.42745e-37
MYLIP	0.760114	6.99877e-11	1.19422e-09
THAP10	0.759877	2.10255e-05	0.00015094
FAM86DP	0.758603	9.01815e-06	6.97572e-05
ZNF717	0.757081	0.010409	0.0337678
ELMO1	0.756316	1.01798e-11	1.88683e-10
SGOL2	0.756166	2.24086e-15	5.8456e-14
HELLS	0.753782	6.75845e-08	7.7123e-07
SOX5	0.751792	0.000897985	0.00423379
CENPI	0.751351	6.46045e-12	1.21162e-10
INHBA	0.751209	1.08274e-10	1.81815e-09
SEPT5-GP1BB	0.750103	6.89794e-05	0.0004399
CDC25C	0.749472	7.22678e-06	5.71917e-05
FLJ46906	0.748945	1.78791e-06	1.58956e-05
MTCP1NB	0.748362	3.41808e-07	3.48628e-06
GLYCTK	0.746761	0.000793996	0.00380434
ACAT2	0.745851	4.87695e-17	1.43791e-15
CYSLTR1	0.745747	0.000385552	0.00203017
C11orf82	0.74531	0.000301236	0.00163838
PTEN	0.745271	9.26191e-43	1.00361e-40
RASL11A	0.744797	6.20214e-08	7.14176e-07
GSG2	0.744688	0.000267113	0.00146918
TCF21	0.744501	4.90597e-43	5.40852e-41
LRRC16A	0.744055	5.84593e-07	5.78569e-06
GPC4	0.742564	8.06211e-55	1.2168e-52
ABCC6	0.742498	3.75677e-05	0.000255517
FLVCR2	0.740838	0.00116303	0.00530011
LEPR	0.739262	8.39087e-09	1.08109e-07
NR2C2AP	0.73849	2.5595e-06	2.20145e-05
CCDC61	0.738435	0.00489427	0.0180324
CLSPN	0.737152	2.14699e-22	9.25836e-21
KILLIN	0.736626	7.13832e-05	0.000452724
FN1	0.736531	5.14403e-46	5.98312e-44
NSUN6	0.736102	2.06147e-06	1.80119e-05
ATXN7L1	0.735263	1.70105e-09	2.42859e-08
NRG1	0.734913	5.80271e-08	6.7123e-07
ANO4	0.734882	5.83042e-48	7.39181e-46
WBSCR27	0.733603	0.00193684	0.00819876
SYTL2	0.733123	1.31553e-16	3.77335e-15
SC4MOL	0.732557	2.528e-27	1.37554e-25
C16orf59	0.729471	0.000196912	0.00112301
TSHZ1	0.727826	6.84759e-09	8.95819e-08
KIF18A	0.727647	1.51656e-15	4.02239e-14
CDC14A	0.727025	3.61589e-07	3.67915e-06
VWCE	0.725806	1.37476e-05	0.000102827
MARCKSL1	0.725171	1.53961e-10	2.53497e-09
MBOAT1	0.724817	1.62959e-13	3.59304e-12
HSD17B14	0.723997	0.000377086	0.00199195
EME1	0.723937	0.000169556	0.000979333
RPS6KA2	0.723896	2.69117e-34	2.0804e-32
WDSUB1	0.723829	1.26387e-06	1.16364e-05
ARHGAP6	0.722779	5.97061e-18	1.88767e-16
NFKBIA	0.722206	6.83852e-17	1.99308e-15
OPHN1	0.722115	4.47705e-07	4.50476e-06
GALNT10	0.721564	1.08937e-42	1.16059e-40
ITPR2	0.721388	3.41206e-23	1.52855e-21
MGAT5	0.721364	6.76825e-09	8.86446e-08
CYB5RL	0.721046	0.000198977	0.00113173
SPC24	0.721013	0.00349478	0.0135744
AMIGO2	0.720917	5.74068e-35	4.726e-33
GDE1	0.720891	9.44134e-45	1.05927e-42
CDC42EP3	0.720595	7.07877e-55	1.08126e-52
PIGA	0.717484	0.00131367	0.00588088
C15orf42	0.717227	4.57922e-08	5.38048e-07
MOSPD1	0.715862	1.07596e-34	8.68852e-33
FAM84A	0.715446	9.13666e-32	6.32975e-30
SOX6	0.714462	1.78158e-19	6.32687e-18
MFSD3	0.712906	0.00504151	0.0184782
ATP6V1G2	0.712168	0.0112202	0.0358041
GNAI1	0.711058	7.52956e-43	8.22929e-41
FAM89A	0.710688	5.25463e-08	6.12863e-07
SEMA3C	0.710402	2.34495e-34	1.82388e-32
C19orf40	0.709538	0.0123408	0.0386026
CENPM	0.709529	8.26882e-05	0.00051616
ACSS2	0.707977	3.11147e-34	2.39074e-32
LRRC1	0.70734	2.94159e-06	2.48971e-05
ALG10	0.707033	0.00398806	0.0152245
FANCC	0.706986	1.78004e-07	1.90925e-06
FAM122B	0.705401	6.21404e-39	5.87922e-37
CDC6	0.705022	1.7773e-21	7.24522e-20
KCNN2	0.704647	0.0101169	0.0330316
ADAM12	0.704251	7.14148e-09	9.30521e-08
HJURP	0.704113	1.53587e-16	4.38553e-15
NID2	0.703778	3.21748e-31	2.16974e-29
CKAP2L	0.703473	9.88383e-13	2.01783e-11
BRCA1	0.702863	5.4767e-12	1.03478e-10
IMPA2	0.702433	0.0150038	0.0452578
CCDC75	0.702166	2.52107e-06	2.17335e-05
LRRC8A	0.702155	3.12993e-16	8.70202e-15
PHLDB1	0.701997	5.50094e-25	2.6417e-23
ZNF10	0.701142	0.0162485	0.048311
TNFRSF19	0.698857	8.31898e-09	1.07292e-07
CEND1	0.698585	0.000542644	0.00274966
FAM115A	0.698281	6.02978e-09	7.94653e-08
FIGNL1	0.697889	5.45057e-08	6.34549e-07
GPCPD1	0.69564	4.69348e-11	8.12896e-10
ZFP36	0.695201	1.02975e-11	1.90586e-10
MAMDC2	0.694138	2.0513e-16	5.77919e-15
AASS	0.694124	1.15472e-07	1.27522e-06
C16orf75	0.694088	1.15553e-08	1.46352e-07
FANCD2	0.693501	7.88756e-09	1.02144e-07
MCM2	0.692914	1.49287e-16	4.27238e-15
DNA2	0.692848	3.33063e-08	3.9798e-07
C12orf48	0.692278	1.47081e-06	1.33097e-05
DTL	0.691085	6.9175e-25	3.28465e-23
CEBPB	0.690297	1.67079e-21	6.833e-20
C12orf68	0.689788	0.00153663	0.00671832
MGC12982	0.689152	0.00383911	0.0147179
AGTPBP1	0.68872	0.000352462	0.00188148
PACSIN3	0.688022	0.000262658	0.00144928
NCRNA00120	0.68719	0.00117718	0.00535495
ZNF596	0.685963	0.0121728	0.0382282
PPAP2A	0.685943	3.89545e-23	1.73286e-21
CHTF18	0.685852	5.82313e-08	6.72978e-07
FUT8	0.684608	1.51055e-29	9.07617e-28
SCN3A	0.684358	1.68365e-23	7.65065e-22
IPMK	0.683561	3.61115e-11	6.33225e-10
FAM185A	0.682914	0.00244412	0.00998278
RAD51AP1	0.682533	4.43155e-17	1.30963e-15
LCLAT1	0.68244	3.59159e-14	8.46359e-13
NPAT	0.682351	1.82166e-09	2.59203e-08
KCTD12	0.680934	4.16435e-26	2.08678e-24
C5orf4	0.68035	1.27064e-05	9.57174e-05
MEX3A	0.679955	0.0098546	0.0323168
RRM2	0.679748	1.76601e-34	1.38207e-32
LMOD1	0.679736	1.48203e-18	4.91862e-17
MPP4	0.678871	4.74716e-05	0.000314115
TCF19	0.678735	2.87287e-18	9.33905e-17
C6orf170	0.676343	0.00131926	0.00589968
EZH2	0.675977	1.74106e-15	4.58902e-14
NEU3	0.675771	4.64462e-05	0.000309105
USP49	0.675457	0.00335351	0.0130979
RELL1	0.675147	2.30406e-10	3.7164e-09
MSX2	0.671875	2.56065e-07	2.67193e-06
CHAF1A	0.671235	2.92959e-16	8.16294e-15
ZNF404	0.670141	0.0079823	0.0272335
ZFP90	0.668658	6.36339e-16	1.73869e-14
FEN1	0.668445	4.6469e-18	1.48024e-16
DUS4L	0.667037	2.46788e-05	0.000174988
CENPQ	0.666444	8.39581e-06	6.56644e-05
NTF3	0.665696	9.65613e-11	1.6301e-09
KCNMB3	0.66554	0.0151875	0.045714
ERCC6L	0.665473	1.83949e-10	3.00967e-09
THOC3	0.66437	0.00549078	0.0198608
ATG16L2	0.663521	4.73813e-05	0.000313682
PLK4	0.662595	3.49045e-06	2.91131e-05
CDH11	0.66251	6.10222e-20	2.27541e-18
H2AFY2	0.662043	1.71604e-16	4.88898e-15
SYNGAP1	0.661412	3.54571e-11	6.22612e-10
GGCX	0.660791	6.57888e-25	3.14743e-23
LOC100131199	0.658971	2.14682e-15	5.62343e-14
DAPK2	0.658623	0.000736503	0.00356934
PALMD	0.654673	4.44296e-05	0.000296931
ATP8B3	0.654602	0.00134858	0.0060075
SHMT1	0.65427	0.000256289	0.0014195
IRF2BP2	0.653997	1.70119e-30	1.07302e-28
LRRC8C	0.653962	2.08785e-09	2.94436e-08
IL1R1	0.653849	3.93624e-25	1.91202e-23
OGG1	0.653371	1.96614e-06	1.72862e-05
SAP30L	0.653325	3.79179e-20	1.43929e-18
RHOU	0.652848	0.000974608	0.00453934
JRK	0.65209	1.51474e-11	2.74734e-10
KRT34	0.651189	2.95184e-08	3.55398e-07
CYTH3	0.650679	6.31303e-37	5.67635e-35
CEP152	0.650226	4.14991e-06	3.42753e-05
ACER2	0.648759	0.0065685	0.0230872
KIAA1632	0.648462	1.81328e-27	9.90893e-26
EXO1	0.648282	3.73183e-10	5.83546e-09
DTNB	0.64683	1.675e-05	0.000123034
DNAJC22	0.646092	5.80743e-05	0.000376799
TNFRSF21	0.645897	3.4199e-19	1.18463e-17
MTSS1	0.645243	0.000294322	0.00160422
PTPN13	0.644775	1.92172e-18	6.34468e-17
C10orf12	0.644372	0.000649428	0.00319994
DEPDC1	0.64416	1.59598e-08	1.98371e-07
BHLHE40	0.643325	1.80798e-30	1.13473e-28
KCTD7	0.643324	4.67615e-09	6.2801e-08
CPEB3	0.643244	0.00404735	0.0154137
UGP2	0.642572	3.70746e-23	1.65504e-21
ORC1	0.642055	2.24825e-06	1.95228e-05
SLCO2A1	0.641908	0.00326894	0.012819
SGMS2	0.641721	2.92722e-13	6.33299e-12
GEM	0.641471	1.72645e-06	1.5414e-05
KIAA0247	0.641265	1.96252e-25	9.60649e-24
MOSPD2	0.640765	1.25746e-14	3.07761e-13
MAP4K5	0.640605	5.45608e-29	3.15855e-27
FANCB	0.639826	0.000152943	0.000892732
TNC	0.639634	5.9805e-31	3.92057e-29
IER5L	0.639352	0.000371686	0.00196753
PRDM2	0.638269	1.53668e-19	5.48791e-18
PIGL	0.638074	0.000288232	0.00157645
TTF2	0.637534	6.97014e-10	1.04577e-08
AKD1	0.63544	0.0148951	0.0450154
DOCK5	0.632643	6.44379e-09	8.44823e-08
LOC100128191	0.62965	0.00163719	0.00709133
E2F1	0.629643	1.40574e-10	2.32967e-09
MAD2L1	0.629193	5.73443e-06	4.61974e-05
IGFBP3	0.629101	4.76595e-08	5.5792e-07
NECAB1	0.628636	0.00415089	0.0157324
ZNF703	0.628002	5.11569e-06	4.15748e-05
MBOAT2	0.627306	1.22091e-11	2.24053e-10
C9orf140	0.627158	0.00627964	0.0222135
ZFHX2	0.625473	0.00119206	0.0054001
TTC35	0.625129	5.90265e-16	1.61978e-14
B4GALT5	0.6246	3.36251e-25	1.63961e-23
ZNF167	0.624567	0.00336577	0.0131417
NR2F2	0.623764	1.85985e-24	8.73303e-23
FMN2	0.623587	0.0114239	0.0362716
DHRS11	0.623066	0.00928639	0.0308929
LRRC37A4	0.622612	0.00101967	0.0047249
SERINC5	0.622251	2.50738e-11	4.45218e-10
SEPT8	0.621924	5.01221e-48	6.41866e-46
SH3PXD2B	0.619452	1.85917e-29	1.11182e-27
KIF23	0.6194	1.11338e-23	5.09581e-22
ZNF77	0.618787	0.00818109	0.0277771
LOC400550	0.618036	3.44129e-47	4.31967e-45
MCM3	0.615299	2.18625e-21	8.88373e-20
CDT1	0.614655	1.96513e-05	0.000142492
PRKD1	0.614196	1.12877e-09	1.65464e-08
MCM8	0.61372	9.33621e-09	1.19439e-07
PFDN4	0.61322	1.41521e-06	1.28709e-05
CYP2S1	0.613112	1.18638e-16	3.41064e-15
KIAA1211	0.612017	2.81004e-06	2.38778e-05
C2CD3	0.611075	2.52112e-10	4.0357e-09
LIG1	0.610626	5.69853e-19	1.92656e-17
HEG1	0.610346	1.2466e-26	6.39854e-25
C4orf29	0.609515	0.00789098	0.02698
MYBL2	0.607929	1.95362e-12	3.90663e-11
TET2	0.607557	4.03109e-06	3.33289e-05
STMN1	0.607248	7.04201e-22	2.97595e-20
DLG1	0.607067	1.46689e-12	2.97081e-11
REV3L	0.607025	5.21199e-14	1.19923e-12
DZIP1L	0.606561	3.74729e-10	5.84355e-09
TRAIP	0.606329	0.00404946	0.0154171
KDELC1	0.606018	0.000159372	0.000924721
KIT	0.60535	1.91967e-07	2.04517e-06
PRSS35	0.605316	1.95269e-06	1.72037e-05
KIAA0040	0.603035	2.07654e-06	1.81311e-05
FAM126A	0.603009	2.19149e-36	1.92943e-34
C5	0.600959	0.000304248	0.00165334
ZNF714	0.600209	6.03694e-05	0.000389895
ZSCAN2	0.599207	0.00287792	0.0114881
NUDT18	0.598687	0.00539539	0.0195585
ANKRD13B	0.598663	0.00566478	0.0203739
C6orf97	0.598368	0.00340541	0.0132801
JMJD7	0.597612	0.0113974	0.0362144
CP110	0.59723	2.43691e-13	5.31759e-12
ATP9A	0.597049	8.9664e-20	3.29496e-18
XRCC2	0.596434	0.00780254	0.0267715
SEC31B	0.596033	0.000123171	0.000740426
OSBPL6	0.595926	4.78591e-08	5.59739e-07
DFNB31	0.595542	0.000678653	0.00332842
USP27X	0.595497	0.0042921	0.0161902
CDCA5	0.595098	3.17605e-18	1.02982e-16
BLM	0.594642	0.00149669	0.00657032
CEP97	0.594607	1.45403e-09	2.10437e-08
MAST2	0.594051	6.72628e-17	1.96488e-15
PLCL2	0.593908	2.04884e-07	2.17002e-06
GADD45B	0.593154	3.87234e-13	8.23717e-12
ZNF101	0.592751	0.000588631	0.00293806
LIFR	0.592612	1.95096e-20	7.51802e-19
NET1	0.592451	5.34469e-07	5.31034e-06
FANCG	0.592296	6.72492e-07	6.53322e-06
COBLL1	0.591335	6.56437e-22	2.79272e-20
ZNF132	0.59103	0.00141289	0.00625877
TRAK1	0.590922	1.19374e-26	6.17723e-25
PANK1	0.590816	6.58345e-05	0.000421541
C1orf96	0.590785	1.80841e-06	1.60554e-05
DIRC2	0.590728	7.38867e-10	1.10725e-08
ACADS	0.589845	1.97689e-06	1.73687e-05
ACAD11	0.589692	2.47622e-20	9.51317e-19
EHBP1	0.589603	7.35612e-21	2.9144e-19
SV2A	0.588485	1.17242e-13	2.6215e-12
LOC91316	0.588399	0.000122698	0.000737935
SYPL2	0.588078	1.29743e-22	5.63318e-21
TRIM66	0.587762	0.000333129	0.00178655
PDP2	0.587529	2.61282e-09	3.63216e-08
WEE1	0.587426	1.34644e-09	1.95758e-08
GBGT1	0.587357	0.00442328	0.016606
PHLPP1	0.587273	2.73167e-05	0.000192216
BTBD9	0.585954	2.09729e-13	4.5844e-12
ASTN2	0.585236	9.35106e-11	1.5807e-09
KIF13B	0.585155	2.26911e-11	4.04611e-10
AKAP12	0.583578	0.000801368	0.00383242
BOC	0.582482	1.37148e-05	0.000102703
FAM111A	0.5821	2.71084e-20	1.03831e-18
WNT5A	0.581539	1.96122e-39	1.89805e-37
SLC40A1	0.581447	5.74238e-09	7.6073e-08
SERPINB1	0.58054	4.18198e-10	6.47365e-09
AFF1	0.580453	2.53473e-15	6.57164e-14
KLF7	0.580048	0.0153905	0.0462152
PPM1M	0.579706	2.5167e-06	2.17256e-05
UBR4	0.578702	3.14704e-08	3.77466e-07
MUT	0.577943	1.93148e-13	4.22924e-12
TMEM136	0.577625	0.000591509	0.00294894
ZWINT	0.577426	4.05842e-13	8.58975e-12
ZNF18	0.577298	0.000979748	0.00455826
ADA	0.577165	0.00159953	0.00693292
ASAP3	0.577085	2.04854e-11	3.67868e-10
TBC1D8B	0.576937	4.6948e-12	8.97747e-11
C14orf1	0.576825	3.12881e-09	4.29298e-08
TMPO	0.576683	1.83745e-16	5.19983e-15
IDI1	0.576414	6.77477e-20	2.51878e-18
RAVER2	0.576326	5.9416e-06	4.77967e-05
C2orf68	0.575978	5.37051e-05	0.000350966
INPP5F	0.575626	8.03263e-12	1.49541e-10
PAPSS1	0.57559	3.22316e-15	8.28869e-14
CCDC134	0.575036	0.00819244	0.0277933
KDM1B	0.574928	1.47438e-05	0.000109439
KIF11	0.574623	4.90059e-13	1.02864e-11
MCM7	0.574354	2.26131e-19	7.96357e-18
MPND	0.574079	0.000747664	0.00361514
ODF2L	0.574069	0.000141521	0.000836926
LEF1	0.574045	1.27752e-09	1.85952e-08
NCAPG2	0.573021	1.08682e-14	2.6703e-13
HSD17B2	0.572637	1.71662e-19	6.11328e-18
RAB3A	0.572054	0.00159099	0.00690302
RFC3	0.571454	5.05599e-06	4.1116e-05
SGOL1	0.570976	0.000149804	0.000878455
CCDC150	0.570764	0.00459157	0.017091
PDE10A	0.570266	0.012159	0.0381941
TOP2A	0.569778	5.39281e-27	2.88481e-25
TIMELESS	0.569596	3.61627e-14	8.4902e-13
BARD1	0.568702	0.00108196	0.00497717
LOC728392	0.567507	7.7325e-16	2.0992e-14
TLE1	0.567494	5.02853e-06	4.09189e-05
CENPV	0.567241	0.0156964	0.0469505
IL7R	0.566653	5.85267e-07	5.78785e-06
CDK2	0.566652	1.03681e-10	1.74796e-09
GINS4	0.565693	8.07491e-06	6.32717e-05
SLC27A1	0.565379	1.03744e-06	9.7211e-06
SLCO2B1	0.565339	6.89203e-17	2.00406e-15
SCAPER	0.564069	2.19311e-06	1.90832e-05
NCAPH	0.564029	3.13647e-07	3.22238e-06
FOXN3	0.563691	1.93072e-17	5.88406e-16
KIAA0754	0.563618	1.14963e-06	1.06933e-05
RAD54L2	0.563178	2.08773e-05	0.000150164
CCDC45	0.562916	6.24396e-05	0.000401221
SFT2D2	0.562674	0.0168745	0.0498476
SETMAR	0.562619	0.00947138	0.031393
ZNF182	0.561583	8.0156e-05	0.000502571
OCEL1	0.561289	0.000697654	0.0034058
NEAT1	0.560952	6.88164e-23	3.03991e-21
CIT	0.560832	1.07496e-10	1.80747e-09
RTKN2	0.560788	3.07145e-05	0.00021267
CEP192	0.560686	2.57324e-14	6.12073e-13
ZNF589	0.560185	0.000251244	0.00139338
TMEM48	0.560179	6.90647e-14	1.56637e-12
RAB3B	0.559301	4.36826e-18	1.39851e-16
CNNM2	0.559215	2.63408e-13	5.71831e-12
C1orf198	0.559138	1.07878e-26	5.62831e-25
CPS1	0.559017	3.53463e-07	3.60226e-06
FAM119A	0.558962	0.00774367	0.0265911
SMAD9	0.558597	3.21353e-05	0.00022178
RAB6B	0.558104	0.00521789	0.0190202
MMP11	0.5581	0.000636772	0.00314369
MMAB	0.557685	0.000544341	0.00275715
DPF1	0.556981	0.00369214	0.0142104
TROAP	0.55664	2.80228e-05	0.000196429
DEK	0.556587	1.87231e-15	4.92472e-14
SLC12A2	0.556386	8.28226e-16	2.23409e-14
MCM10	0.556144	2.2214e-07	2.34496e-06
PPFIBP2	0.555558	0.0104164	0.0337832
GPR161	0.555281	7.31324e-05	0.000462661
TBCCD1	0.553871	0.00016604	0.000961211
FAM178A	0.553377	4.79938e-12	9.14986e-11
TSPAN9	0.552844	2.74699e-18	8.9528e-17
YDJC	0.552216	0.00318568	0.012539
DAAM2	0.551873	9.79798e-14	2.20246e-12
ZC3H6	0.551248	0.000189898	0.00108545
ZDHHC23	0.55084	0.00603873	0.0214872
XIST	0.550798	0.00119221	0.0054001
CTDSPL	0.550577	1.38199e-21	5.72579e-20
CPZ	0.549783	9.24288e-12	1.7182e-10
DENND2A	0.549649	3.32632e-21	1.34303e-19
C17orf59	0.549588	0.00237839	0.00974884
TSEN54	0.5493	0.000125991	0.000755587
C1orf83	0.549297	0.00237818	0.00974884
CASC5	0.549018	1.92655e-11	3.46944e-10
SLC16A2	0.548542	9.07737e-23	3.99593e-21
ZNF184	0.547567	7.46488e-05	0.000471323
TWIST2	0.546498	0.0124309	0.0388174
NBEAL1	0.545977	4.04225e-05	0.000272739
DSCC1	0.545646	0.00854343	0.0288091
ABCC5	0.545443	1.71506e-15	4.5299e-14
KLC4	0.545009	0.00449376	0.0168257
PELI1	0.544965	0.000739373	0.00357914
GPR173	0.544349	0.0014459	0.0063837
DCAF11	0.543668	4.4703e-09	6.04404e-08
COL6A3	0.543525	4.06564e-35	3.41353e-33
TMEM35	0.543333	2.0489e-05	0.000147675
MATN2	0.543077	0.000105963	0.000645864
DRP2	0.54234	7.11402e-06	5.63697e-05
CEP110	0.540937	0.00409366	0.0155574
IRS1	0.540654	1.26133e-19	4.582e-18
KIF18B	0.538848	0.000162161	0.000940044
USP1	0.537783	6.7805e-12	1.26977e-10
SSFA2	0.537326	6.7777e-31	4.38406e-29
POLD1	0.536633	5.67733e-07	5.63202e-06
KIAA1377	0.535882	0.0105983	0.034283
MEX3B	0.535441	0.01274	0.0396266
AMOTL1	0.534645	1.24902e-08	1.5725e-07
MMP3	0.53452	2.21698e-17	6.70809e-16
UNC5C	0.534138	0.00231056	0.00952316
IQGAP3	0.532926	6.31276e-14	1.44464e-12
CTDSP2	0.532452	4.54379e-30	2.81005e-28
GREM1	0.532245	7.11342e-21	2.82708e-19
GPR4	0.532208	1.35691e-05	0.000101672
ZNF367	0.531485	5.31637e-06	4.30677e-05
EPR1	0.530856	4.95963e-07	4.95494e-06
CHAF1B	0.530639	5.07947e-10	7.74941e-09
C2orf3	0.530637	0.000153374	0.000894426
RHOBTB3	0.530218	6.5926e-22	2.79535e-20
LMNB1	0.530007	4.67152e-11	8.10199e-10
SDPR	0.529762	4.18016e-20	1.58197e-18
RBM15	0.529236	0.000548746	0.00277614
VPS13A	0.528955	1.92863e-06	1.70273e-05
FKBP5	0.528673	4.11465e-08	4.87984e-07
ZNF436	0.527661	6.89102e-08	7.84945e-07
TESK2	0.526963	0.0084651	0.0285731
FBXO4	0.526528	0.00233551	0.00960104
PRMT10	0.526216	0.00104435	0.00481288
HMGB2	0.526002	8.30391e-10	1.24147e-08
HEXIM1	0.525694	2.51145e-17	7.56298e-16
LOC100129550	0.524927	0.00079137	0.00379319
FAM198B	0.524358	7.17935e-30	4.35501e-28
PAPLN	0.522054	0.00174065	0.00747985
PTDSS1	0.520931	9.06381e-27	4.74839e-25
PPAPDC2	0.520674	0.000144512	0.000852545
RAD51	0.520624	2.91632e-05	0.000203149
RNASEH2A	0.520571	1.08049e-06	1.01021e-05
ACAA2	0.519844	1.21092e-13	2.70283e-12
CDC7	0.519179	8.80676e-05	0.000547046
ZNF180	0.51882	0.000675189	0.0033131
ARHGAP26	0.518688	8.91054e-06	6.90512e-05
GINS2	0.518527	6.15599e-07	6.05005e-06
BAMBI	0.518149	2.69796e-16	7.53409e-15
HEPHL1	0.518139	0.00529174	0.0192396
ZNF700	0.516733	0.00164315	0.00711229
UHRF1	0.51663	2.1853e-06	1.90414e-05
EBP	0.51559	9.61358e-10	1.42885e-08
WDHD1	0.515216	4.66342e-10	7.15773e-09
NCAPD2	0.514868	9.72101e-18	3.04304e-16
RANBP17	0.514749	6.59502e-05	0.000421855
RASSF5	0.514039	1.54907e-06	1.3968e-05
PDCD4	0.513959	3.91573e-13	8.31551e-12
PEX26	0.51352	2.73489e-09	3.78719e-08
GSDMD	0.51317	7.27563e-05	0.000460741
FAM158A	0.512463	0.0076573	0.0263516
ZNF43	0.512454	0.00255691	0.0103764
MYO9A	0.512333	9.94649e-06	7.60565e-05
SCN5A	0.511767	8.41806e-10	1.25706e-08
DNAJB5	0.511708	0.00219109	0.00909302
ASCC1	0.511428	2.10942e-08	2.59382e-07
ELP3	0.511108	1.10048e-06	1.02739e-05
C1orf183	0.510602	9.56831e-12	1.77609e-10
DEPDC7	0.510583	0.0164807	0.0489326
ZNF790	0.509676	0.00657207	0.0230933
CSPP1	0.50963	9.24247e-06	7.11451e-05
PPAP2B	0.509208	4.25461e-27	2.30513e-25
OBSL1	0.509176	8.16333e-07	7.84645e-06
ESCO2	0.508729	1.37889e-05	0.000103075
C16orf52	0.508352	1.55209e-07	1.67325e-06
IDH2	0.508101	2.20078e-09	3.08304e-08
SMC2	0.507089	2.62268e-10	4.17718e-09
MAP3K4	0.50693	1.21077e-08	1.52586e-07
C5orf25	0.50656	0.000105048	0.000640595
ANKRD32	0.506549	7.50831e-06	5.91612e-05
LRRC45	0.50566	1.63017e-06	1.46369e-05
MALT1	0.504641	7.05324e-11	1.2019e-09
FAM54A	0.504608	0.00139293	0.00618333
MCM5	0.504097	1.3785e-14	3.348e-13
ATXN1	0.501933	5.42891e-06	4.39513e-05
VGLL3	0.50184	3.32164e-17	9.95551e-16
LRRC3	0.501703	1.00314e-06	9.4276e-06
KIAA0430	0.500792	3.92747e-10	6.10951e-09
ZNF521	0.500502	3.27277e-06	2.74965e-05
KNTC1	0.499761	2.42944e-11	4.31983e-10
CFLAR	0.4997	3.23478e-08	3.87541e-07
MORC4	0.498363	2.60516e-16	7.29099e-15
SERPINB6	0.497836	2.97306e-10	4.6998e-09
AMACR	0.497671	7.04953e-05	0.00044799
DFNA5	0.496779	2.752e-07	2.85748e-06
FHOD3	0.496497	6.30258e-07	6.17975e-06
GLIPR2	0.49605	5.4349e-08	6.33306e-07
ARSK	0.495503	1.21764e-12	2.48187e-11
CDKAL1	0.494948	0.000814208	0.00388211
GPN1	0.494889	1.45823e-10	2.40685e-09
NUSAP1	0.494188	3.98707e-10	6.17947e-09
FUCA1	0.493533	4.42369e-12	8.4975e-11
RTEL1	0.492849	4.65941e-08	5.46457e-07
AURKB	0.492249	0.000933356	0.00436806
RASSF7	0.491998	0.00288947	0.0115177
LOC151162	0.491812	5.99929e-31	3.92057e-29
H1FX	0.491517	7.12755e-09	9.29661e-08
FADS1	0.491348	9.31476e-18	2.92308e-16
AKIRIN2	0.490988	5.72136e-07	5.66683e-06
RGNEF	0.490915	2.09479e-19	7.3977e-18
NBPF9	0.490723	0.00994304	0.0325663
POLE	0.490353	2.21905e-12	4.3958e-11
PAPSS2	0.489792	4.70552e-29	2.73654e-27
C3orf39	0.489548	0.000166575	0.00096387
HMGCS1	0.489132	2.07723e-12	4.13424e-11
CLCN3	0.488961	3.16945e-14	7.48272e-13
ALG10B	0.488674	0.000772934	0.00371184
SERTAD4	0.488497	7.73491e-05	0.000486666
NEURL1B	0.487382	2.89395e-09	3.99233e-08
TTBK2	0.486454	0.00215482	0.00897465
CTR9	0.486149	1.64327e-20	6.37108e-19
NDC80	0.486097	9.38174e-07	8.89574e-06
STXBP5	0.486009	3.40878e-15	8.74828e-14
FZD1	0.485525	2.19994e-11	3.93938e-10
TANC1	0.484999	1.37528e-20	5.38143e-19
RECQL4	0.484664	0.000241746	0.00134541
PPP1R3E	0.484573	0.0164381	0.0488177
C4orf32	0.484031	0.0055599	0.0200765
CEP57	0.483616	1.85474e-09	2.63318e-08
ING4	0.482882	0.00137163	0.0061016
PYCRL	0.482549	0.00360666	0.0139321
CDK1	0.482469	1.28593e-14	3.14123e-13
MCMBP	0.482305	1.3468e-15	3.5796e-14
AGPAT4	0.482303	0.000671824	0.00329876
STXBP6	0.482069	0.0106962	0.0345278
SCAND2	0.482048	0.00184427	0.00784618
CRTC1	0.482042	0.000511813	0.00261248
ZSWIM3	0.482036	0.016613	0.0492332
CCDC117	0.481891	8.86967e-08	9.9425e-07
ZNF451	0.481857	3.29326e-05	0.000226544
C16orf88	0.481823	6.91559e-06	5.49003e-05
DGKH	0.481336	0.00644902	0.0227302
AHSA2	0.480274	8.07714e-11	1.37268e-09
C14orf106	0.480036	1.96957e-05	0.000142687
PSAT1	0.479918	1.19055e-10	1.98864e-09
C1orf77	0.479886	1.45982e-09	2.11033e-08
ZNF175	0.479831	0.000281977	0.00154424
FAM40B	0.479605	1.89239e-06	1.67657e-05
TOP3A	0.479561	5.28364e-06	4.28299e-05
KIFC1	0.479329	2.39967e-07	2.51638e-06
KLF8	0.478752	0.000420395	0.00219603
FAP	0.478714	1.77319e-06	1.57869e-05
ROGDI	0.47756	0.00455523	0.0169957
CDKN3	0.477379	0.00031995	0.00172536
TRMT5	0.477304	3.26928e-05	0.000225094
ZNF14	0.477034	0.0107526	0.0346785
PLCD4	0.476998	0.00214357	0.00893748
PSIP1	0.475843	3.06855e-07	3.16028e-06
SEPSECS	0.47548	0.00286304	0.0114323
FANCA	0.475289	4.78341e-06	3.90748e-05
PDXDC2P	0.474733	0.0116122	0.0367589
RFWD3	0.474313	1.41482e-11	2.58087e-10
PPIC	0.474191	4.36681e-10	6.74329e-09
C16orf70	0.474025	1.29172e-06	1.1867e-05
DNM3	0.473934	0.000318205	0.00171815
DCUN1D2	0.473188	0.00170384	0.00734238
ZNF561	0.472809	6.43509e-08	7.3765e-07
OSMR	0.472564	5.17678e-22	2.20981e-20
FOXM1	0.472511	8.35495e-13	1.72234e-11
SHROOM1	0.472222	4.76826e-06	3.90013e-05
FBXW7	0.472088	2.63035e-09	3.64854e-08
CLPB	0.471482	0.00156962	0.00683367
ENOSF1	0.471344	0.000385601	0.00203017
AP4M1	0.471073	0.000780808	0.00374681
KIAA1109	0.471042	3.61235e-08	4.29216e-07
PIGV	0.470446	0.000649752	0.00320029
TP53INP2	0.47007	5.91433e-08	6.82895e-07
RASSF2	0.470032	1.37113e-14	3.33651e-13
HAPLN3	0.469752	0.000609461	0.00302772
CAPZB	0.469707	1.66922e-21	6.833e-20
VCAM1	0.469436	7.29566e-15	1.81718e-13
LOC730101	0.468787	0.00228223	0.00942481
GPR153	0.46861	0.00055297	0.00279528
ZNF420	0.468238	0.00892442	0.0298533
CENPJ	0.468039	0.000295141	0.0016073
SLC37A4	0.467238	0.00226267	0.00936232
CDKN2C	0.466919	2.74546e-05	0.000192943
CDK14	0.466778	9.31199e-07	8.83663e-06
ZNF641	0.466775	0.000261067	0.00144281
TMEM79	0.466596	0.0132136	0.0408789
RBL1	0.466261	7.81572e-05	0.000491263
ABCA5	0.465422	0.0103982	0.0337595
C5orf33	0.464244	0.000198542	0.00113027
CDK9	0.464205	9.84732e-06	7.53891e-05
DCLRE1A	0.46336	0.000123824	0.000743999
PSTPIP2	0.463159	4.0327e-06	3.33289e-05
TEX11	0.462914	2.33937e-05	0.000166621
TP53I11	0.462782	7.09046e-17	2.05704e-15
CDK20	0.462347	0.0113027	0.0360035
ICOSLG	0.46164	0.00795232	0.0271459
C18orf45	0.46159	0.0167609	0.0495672
PIK3CB	0.46149	3.53418e-05	0.000241804
LOC150776	0.460071	0.00648954	0.022854
POLD3	0.45964	1.50005e-05	0.000111214
MYH10	0.459373	2.25768e-11	4.03138e-10
ACP1	0.459024	1.07438e-08	1.36482e-07
PRKX	0.45886	0.000570135	0.00286264
NAT1	0.458604	0.00284206	0.0113629
HSPA2	0.458153	1.01331e-15	2.71601e-14
DDX20	0.458102	5.21123e-08	6.08361e-07
GTSE1	0.458066	5.52836e-08	6.41249e-07
TLE4	0.45761	9.8966e-07	9.3147e-06
RIMKLB	0.456383	4.47877e-05	0.00029901
EIF2B2	0.455939	1.07603e-06	1.00679e-05
RELT	0.455833	0.00808729	0.0275472
DEPDC1B	0.45571	0.0055046	0.0199051
PELI2	0.455465	0.000151145	0.000884677
SMARCC2	0.455188	5.94732e-18	1.885e-16
AHRR	0.455098	3.59543e-18	1.15692e-16
SFMBT1	0.454871	4.22877e-05	0.000284114
GHR	0.454773	2.70032e-06	2.31036e-05
IKBKG	0.454628	0.000130812	0.000779707
WDR53	0.454466	0.000147976	0.000869282
TCEA2	0.45446	0.000532308	0.0027016
ZNF510	0.454109	0.000798304	0.00382079
C3orf59	0.453796	0.00666457	0.0233407
PKD2	0.453504	1.01159e-09	1.49823e-08
USP48	0.453385	2.15417e-09	3.02443e-08
DOCK11	0.453309	0.00140521	0.0062291
CDK5RAP2	0.453301	1.52168e-05	0.000112555
PICK1	0.453126	0.00967087	0.0318461
NASP	0.453008	2.64359e-08	3.21029e-07
PDLIM1	0.452931	4.27869e-17	1.26746e-15
GULP1	0.452753	6.49433e-13	1.34976e-11
TYMS	0.452185	4.75171e-13	9.99042e-12
LACTB2	0.452069	2.10138e-05	0.00015094
EEA1	0.451631	7.25171e-15	1.80979e-13
HCFC1R1	0.451427	6.48138e-05	0.000415634
RBFA	0.451047	0.0110918	0.0355015
ZADH2	0.450678	7.56749e-07	7.29032e-06
ZBTB44	0.450039	0.00011169	0.000678533
SIRPA	0.449981	4.50104e-20	1.69834e-18
WDR24	0.448923	0.000230867	0.00129224
GRIK2	0.448874	0.00243699	0.00996007
SREBF2	0.448191	6.33746e-14	1.44768e-12
MAPK8	0.44794	0.000217614	0.00122618
GMNN	0.447908	0.000310982	0.00168702
LOC100499466	0.4474	2.87476e-07	2.98007e-06
ZDHHC13	0.446777	0.000241412	0.00134461
SHQ1	0.446695	2.95882e-07	3.0597e-06
KIF4A	0.446393	3.04879e-06	2.57387e-05
DEDD	0.446008	2.04808e-06	1.79196e-05
HAUS1	0.445831	0.00018486	0.00105713
C5orf30	0.445682	3.14972e-06	2.64978e-05
TMEM181	0.445496	6.2478e-16	1.71079e-14
FANCL	0.444667	0.0130845	0.0405388
SHCBP1	0.4435	1.62792e-09	2.34e-08
ATAD2	0.443389	4.56718e-13	9.61839e-12
MBTD1	0.443257	0.00966064	0.0318206
NR2F1	0.442865	3.21984e-11	5.69332e-10
PPAPDC1B	0.44248	2.50782e-10	4.01949e-09
ZNF362	0.442408	0.00785628	0.0268922
CEP55	0.441093	4.15778e-13	8.78539e-12
KLHL2	0.441045	2.92073e-06	2.47686e-05
CCNA2	0.440917	8.929e-09	1.14809e-07
INCENP	0.44073	1.52804e-06	1.37883e-05
AFAP1L2	0.440387	2.99837e-12	5.86626e-11
SMC4	0.439643	2.19822e-08	2.68747e-07
UBE2C	0.439416	0.000422399	0.00220559
HECA	0.43935	0.00219113	0.00909302
PER2	0.439182	0.000985556	0.00458192
EDNRA	0.439075	0.00119417	0.00540508
BRPF3	0.438969	1.24153e-07	1.36043e-06
GON4L	0.438772	4.71054e-06	3.85541e-05
GCLC	0.438528	5.94444e-10	8.98255e-09
BBS9	0.438074	0.000150644	0.000882298
THOC6	0.437592	0.00984222	0.0322928
ERI2	0.437333	2.30174e-05	0.000164125
DYRK1B	0.43711	0.00860949	0.0290141
CD82	0.436544	1.26884e-17	3.92349e-16
CDCA2	0.435501	0.000179817	0.00103061
USP37	0.435295	0.000147365	0.000866154
C10orf58	0.435111	2.87178e-07	2.97941e-06
CLCN5	0.434768	8.72678e-07	8.33746e-06
CHD6	0.434736	9.45505e-05	0.000583883
CASP8AP2	0.434335	0.000548729	0.00277614
SLC12A6	0.434222	0.000458071	0.00236845
KIF20A	0.434137	5.23638e-09	6.98933e-08
RBPJ	0.433259	6.71048e-13	1.39012e-11
ZNF761	0.433067	0.00661288	0.0231981
CSTF2	0.432475	0.000129478	0.000773209
MRM1	0.432467	0.0100969	0.0330004
THG1L	0.432418	0.0104353	0.0338274
KLF11	0.432211	4.41719e-08	5.20456e-07
RBM14	0.431267	3.32497e-07	3.39404e-06
ANKRD12	0.431142	4.62952e-05	0.000308424
ITPKB	0.431072	0.000230193	0.00128961
CXCL6	0.430773	0.013637	0.0419838
PRC1	0.43041	1.98206e-10	3.21748e-09
SRRM2	0.430249	4.13936e-12	7.98765e-11
TMEM106C	0.429802	3.44942e-11	6.07386e-10
LASS6	0.428559	0.00362422	0.0139829
DDHD2	0.428507	4.9102e-07	4.90943e-06
ANAPC16	0.428082	5.24856e-09	6.99697e-08
SPIN4	0.427993	0.000155943	0.000906903
CABIN1	0.427788	4.64725e-10	7.14156e-09
KIAA1462	0.427689	2.16283e-12	4.29113e-11
MAP3K1	0.427306	0.00122184	0.00551067
DHCR7	0.427259	3.95652e-10	6.13963e-09
TSKU	0.426759	0.00890701	0.0298029
VARS2	0.426679	7.83475e-06	6.1504e-05
C14orf4	0.425467	7.08159e-14	1.60322e-12
HMGCR	0.424462	3.13738e-12	6.11934e-11
TFDP2	0.424142	7.81924e-06	6.14203e-05
MLXIP	0.423707	3.79613e-10	5.91245e-09
THSD4	0.423514	4.25844e-12	8.20495e-11
MIS12	0.4235	0.000160008	0.000927988
ZNF536	0.423033	0.00012106	0.000729814
ZNF804A	0.422761	1.93578e-06	1.70666e-05
ACBD3	0.422485	2.4239e-10	3.89978e-09
VEZF1	0.422404	7.67231e-09	9.94576e-08
DHX40	0.422385	7.45049e-06	5.87787e-05
NUP107	0.421627	9.85729e-10	1.46336e-08
CCDC77	0.42156	0.000720664	0.00350565
ADAT1	0.421206	4.03266e-05	0.000272237
COL16A1	0.420819	3.78985e-20	1.43929e-18
NAA40	0.420567	3.07434e-05	0.000212754
MARCH8	0.419592	0.000838931	0.00398202
CLDN23	0.419416	1.22561e-05	9.25818e-05
WRAP53	0.418645	0.00959045	0.0316965
CCDC111	0.418387	0.0087095	0.0292889
SYTL4	0.417839	0.000372871	0.00197298
MEGF9	0.417374	9.73984e-07	9.1808e-06
JARID2	0.417363	0.00385449	0.0147725
TTK	0.417219	6.14905e-05	0.000395925
ZNF300	0.416428	0.00877358	0.0294653
KIAA1009	0.416138	0.011775	0.0371629
SPAG5	0.415933	2.82831e-10	4.49339e-09
ALPK1	0.415735	0.00932289	0.0309899
CHEK2	0.415519	0.0129699	0.040243
DNMT1	0.415512	7.74429e-18	2.44234e-16
ETV6	0.415475	0.000425109	0.002217
TMEM218	0.41543	0.00239961	0.00981679
TPX2	0.415205	1.87749e-12	3.76032e-11
EPS8	0.415174	7.7763e-11	1.32333e-09
MYO10	0.414726	1.28838e-17	3.97423e-16
DLGAP5	0.414646	5.73357e-06	4.61974e-05
ZNF525	0.414578	0.012352	0.038628
TTLL5	0.414494	1.87782e-05	0.00013643
CHSY3	0.414172	2.90716e-05	0.000202734
HOXA13	0.414029	0.0132493	0.0409595
RAD18	0.413768	6.89059e-05	0.000439874
MYO1B	0.413752	9.9093e-20	3.63093e-18
HBP1	0.413661	1.67841e-06	1.50275e-05
AARS2	0.413302	0.0042208	0.0159688
UHRF2	0.413282	0.000325601	0.00175285
KBTBD4	0.413086	0.0104077	0.0337678
TRIP13	0.412548	3.48609e-05	0.000238772
PFKFB2	0.412375	0.000433204	0.00225366
LRRC58	0.411804	1.6321e-09	2.34335e-08
MASTL	0.411607	4.03217e-08	4.7865e-07
FAM100A	0.411219	0.0110388	0.0353855
NUP214	0.411215	0.000214415	0.00121138
GATA2	0.411077	2.80281e-05	0.000196429
SPATA5	0.410716	0.00205917	0.00863583
DENND3	0.410042	5.33078e-10	8.11328e-09
NCKAP5	0.410022	3.46055e-11	6.085e-10
TK1	0.409471	3.06214e-08	3.6798e-07
CITED2	0.409258	3.96853e-13	8.41356e-12
BDNF	0.40921	1.95834e-08	2.41282e-07
ARHGAP5	0.409009	3.40136e-13	7.3089e-12
GLI2	0.407903	6.96396e-11	1.19149e-09
LRP12	0.407476	1.14062e-10	1.90775e-09
SLC25A36	0.407349	9.10218e-11	1.54069e-09
LOC283314	0.407297	0.0111087	0.0355372
HPS3	0.407258	3.27848e-07	3.35198e-06
TACC3	0.407167	6.07471e-06	4.88365e-05
C6orf70	0.406651	0.00197961	0.00834913
CWF19L2	0.406477	0.00398262	0.0152129
ITGA6	0.40636	2.08249e-10	3.37619e-09
SKA3	0.406159	0.00132442	0.00591856
CCNE2	0.405461	0.00154494	0.00674938
ATG13	0.405231	1.74061e-05	0.00012719
KIAA1522	0.405066	0.000250491	0.00139042
DHTKD1	0.404968	0.000900502	0.00424408
ZNF277	0.404831	0.000763765	0.00367229
PPP1CB	0.404335	2.19216e-18	7.20006e-17
HMMR	0.404163	9.13156e-06	7.04196e-05
IDH1	0.404072	2.23723e-15	5.8456e-14
FAM65B	0.403645	3.58111e-05	0.000244586
FBXO34	0.403489	0.000203156	0.00115343
FBXL2	0.403487	0.00120031	0.00542902
FDFT1	0.403369	4.24375e-08	5.02825e-07
SLC12A8	0.403346	9.21365e-08	1.03008e-06
DPYSL4	0.402964	0.00114823	0.00524209
TRIM59	0.402163	5.98287e-05	0.000387389
PARP2	0.402115	0.000119142	0.00071928
FAM118A	0.401793	6.34022e-05	0.000406994
ABCD4	0.40173	0.00420222	0.0159174
SLC38A4	0.401418	2.56046e-05	0.000180945
GALNT5	0.401185	2.90391e-14	6.89435e-13
CCNB2	0.400882	3.7627e-05	0.000255646
PAQR4	0.400294	4.59354e-05	0.000306188
STIL	0.400194	1.24089e-06	1.14664e-05
ZBTB38	0.400135	2.33564e-10	3.76254e-09
SKA1	0.399912	0.00771208	0.026497
MLL5	0.399449	1.8621e-07	1.98718e-06
CCDC21	0.399284	0.000122303	0.00073591
CCDC93	0.399216	1.304e-07	1.42273e-06
WTAP	0.398511	0.000928821	0.00435327
PPP1R13B	0.398495	0.000735036	0.00356495
COL1A1	0.398478	9.51747e-06	7.30845e-05
GOPC	0.398291	1.16396e-05	8.83103e-05
C14orf21	0.39767	0.00315169	0.0124283
TPCN2	0.39687	0.00354425	0.0137231
PCNA	0.396618	8.76949e-14	1.97828e-12
LAMA3	0.396084	2.46198e-08	3.00414e-07
KLHDC5	0.395368	9.22724e-09	1.18165e-07
LOC401321	0.395328	0.0166306	0.0492511
MLST8	0.394689	0.00159228	0.00690623
LDLR	0.394453	2.51278e-09	3.49693e-08
WDR90	0.394302	0.00994354	0.0325663
ZFP28	0.394123	0.00157998	0.00686607
LSM14A	0.393711	1.2796e-10	2.12897e-09
MMS22L	0.393033	0.00120613	0.0054495
DIAPH3	0.392997	1.4123e-05	0.000105324
NCOR1	0.392549	1.36341e-08	1.70804e-07
C5orf62	0.391767	5.88615e-18	1.87029e-16
PCIF1	0.391536	0.000904598	0.00426021
CBX7	0.39111	0.00258608	0.0104815
PANK3	0.390719	8.33129e-05	0.000519548
NT5C2	0.390293	3.86567e-17	1.15587e-15
HIPK2	0.389999	5.86035e-10	8.87665e-09
ARRDC2	0.389659	0.0021345	0.00891052
ESPL1	0.389533	0.000168888	0.000976362
LDLRAP1	0.389514	1.42286e-08	1.779e-07
NEDD9	0.38869	1.6206e-08	2.01114e-07
C11orf49	0.388502	0.00487499	0.0179875
MSH2	0.388447	9.10897e-08	1.02017e-06
C6orf120	0.388144	3.1394e-13	6.75743e-12
TGM2	0.38774	5.96684e-14	1.36795e-12
MVD	0.386958	6.89755e-05	0.0004399
NYNRIN	0.38664	2.70846e-05	0.000190766
MED18	0.386553	0.00316397	0.012469
GCDH	0.386386	0.00140353	0.00622383
CCNH	0.386202	3.70221e-05	0.000252076
EXOSC8	0.386157	0.0115856	0.0367022
MRPL1	0.38609	0.00967946	0.0318578
TUBE1	0.385742	0.0094896	0.0314123
EGLN2	0.38559	1.16565e-09	1.70648e-08
PTAR1	0.385526	3.14571e-07	3.22925e-06
ARHGAP33	0.38508	0.00715191	0.0248076
ZNF584	0.384928	0.00213132	0.00890017
CHST3	0.384877	2.23101e-10	3.60775e-09
CDCA8	0.384642	0.000132668	0.000789463
SLC25A40	0.384267	0.000556613	0.00281033
ZNF292	0.384256	2.1397e-05	0.000153347
FOXK1	0.384097	6.52783e-08	7.46929e-07
GOLPH3L	0.384009	6.32545e-06	5.04682e-05
RAD51L3	0.383673	0.000761234	0.00366398
SIX4	0.383313	9.10416e-06	7.02511e-05
FN3KRP	0.382272	4.98232e-06	4.05951e-05
C13orf23	0.382248	7.25917e-06	5.74122e-05
MSH6	0.381009	4.38609e-10	6.76482e-09
CCDC18	0.380838	0.0112858	0.0359591
CERK	0.379947	1.42415e-06	1.2939e-05
POLA2	0.379788	0.000329611	0.00176939
KIF14	0.379787	0.00052177	0.00265449
HIP1	0.379696	3.28289e-07	3.35378e-06
MCM4	0.379586	4.64525e-12	8.90961e-11
PHGDH	0.379165	5.77572e-05	0.000375318
SPICE1	0.379133	0.0149989	0.0452536
RBBP8	0.378659	2.84491e-05	0.000198721
KIAA1310	0.378458	4.89955e-07	4.90265e-06
RCCD1	0.378383	0.00760825	0.0262041
HEATR5B	0.378159	2.85048e-06	2.42052e-05
PARP16	0.377982	0.0160949	0.0479106
RBM43	0.377905	1.48613e-05	0.000110247
HOXB7	0.377581	7.2453e-05	0.00045905
ZNF528	0.377215	0.00752035	0.0259366
MOCS1	0.376928	0.0017296	0.00743569
AKAP9	0.376536	1.59516e-05	0.00011751
SEMA6A	0.376391	5.89444e-10	8.91762e-09
CEP250	0.376147	9.37169e-08	1.04682e-06
ZNF473	0.375667	0.00344365	0.0133983
C14orf147	0.375264	0.000568441	0.00285679
POLA1	0.375254	0.000499185	0.002556
HLTF	0.37487	2.02252e-06	1.7745e-05
HIPK3	0.374133	4.10648e-07	4.15499e-06
THOC1	0.373642	0.00264106	0.0106737
KIAA0146	0.373347	2.71096e-06	2.31445e-05
GPANK1	0.373184	0.0138602	0.0425461
TMEM45A	0.373165	9.09949e-06	7.02511e-05
POU2F1	0.372687	0.00733836	0.025378
ATXN1L	0.372457	1.28906e-07	1.40958e-06
COCH	0.371117	1.2261e-05	9.25818e-05
SCD5	0.3707	0.0148042	0.0448048
BRIX1	0.370554	1.09691e-07	1.21351e-06
REPIN1	0.370266	1.14019e-06	1.06211e-05
OPA3	0.369983	1.22265e-09	1.78787e-08
C22orf39	0.369864	0.00290501	0.0115635
PDPR	0.369692	9.55526e-05	0.000588066
ZNF441	0.369689	0.002169	0.00902546
MPI	0.369126	0.000798462	0.00382079
RUNX2	0.369115	0.000581782	0.00291075
GCNT4	0.36868	0.01318	0.0407951
RMND5A	0.36838	0.00196043	0.00827649
TMEM194A	0.368121	3.22955e-09	4.42641e-08
CNNM3	0.36808	0.00234748	0.00964398
ZNF532	0.367839	0.000131128	0.000781223
RUNX1	0.367711	5.32213e-15	1.3441e-13
PLXND1	0.367607	2.73928e-09	3.78719e-08
RIN2	0.367355	3.27803e-11	5.78814e-10
CRYZL1	0.36698	0.000877207	0.00414508
RFTN1	0.366887	1.40587e-11	2.56824e-10
ITGA1	0.366091	1.6138e-13	3.56442e-12
UBE2T	0.365889	0.00329138	0.0128989
AGBL5	0.365006	0.000681013	0.00333612
TRIM56	0.364816	0.0002845	0.00155738
NSDHL	0.364542	9.08305e-06	7.01736e-05
PRPS2	0.364375	4.41926e-05	0.000296011
GEN1	0.364014	3.88057e-06	3.21555e-05
AK3	0.36353	2.75448e-09	3.80406e-08
TEAD1	0.363169	6.95345e-11	1.1913e-09
PCMTD2	0.362698	0.000671129	0.00329744
LOC148413	0.361921	0.00322984	0.0126931
KIF16B	0.361795	0.000327806	0.00176173
CASKIN2	0.361619	0.00112053	0.00513228
HPS5	0.361397	4.67623e-05	0.000311033
LRRC32	0.361207	8.19207e-05	0.000512126
PBK	0.361083	5.40007e-05	0.000352353
CIRBP	0.360833	9.47082e-08	1.05696e-06
PRKD3	0.360793	2.64623e-06	2.26989e-05
AMOTL2	0.359376	5.07625e-10	7.74941e-09
GTF2E1	0.358976	0.00199577	0.0084061
ID2	0.358641	0.000695618	0.00339848
SRPX2	0.358492	1.18344e-11	2.18076e-10
AP2B1	0.358263	1.2528e-17	3.88338e-16
ASNS	0.357718	9.00463e-05	0.000557425
ACACB	0.357653	0.00400542	0.0152816
TMEM119	0.357652	1.23527e-15	3.29006e-14
EXOC3	0.357627	7.31066e-06	5.77474e-05
CCNF	0.357412	0.000226571	0.00127192
ETV5	0.35729	2.06237e-07	2.18253e-06
SPIN1	0.357128	6.11336e-11	1.04878e-09
PPME1	0.35701	1.67299e-08	2.07333e-07
ZNF689	0.356866	0.0139702	0.0427709
ZNF566	0.356864	0.0166307	0.0492511
DMXL2	0.3568	8.02744e-05	0.000502825
ZNF33A	0.356655	0.000702506	0.00342553
ZNF788	0.356105	0.0140335	0.0429335
LAMC1	0.355624	3.46063e-18	1.11923e-16
RFFL	0.355581	0.000294112	0.00160376
PARD3	0.355501	0.000178211	0.00102187
CASP6	0.354873	0.00589437	0.0210622
USP35	0.354714	0.00440816	0.0165639
CNTN4	0.354223	1.13764e-10	1.90528e-09
FAM171A1	0.353743	8.34731e-06	6.53658e-05
HDDC3	0.35304	0.00888548	0.0297544
MCM6	0.352348	1.09693e-07	1.21351e-06
C2orf67	0.352035	0.00358353	0.0138555
STAMBPL1	0.351974	5.35562e-09	7.1322e-08
ROD1	0.351505	4.53731e-08	5.33618e-07
CEPT1	0.35145	0.000578376	0.00289943
PCYOX1L	0.351414	0.000515276	0.00262567
RFX5	0.3514	0.000384189	0.00202526
RAB43	0.351397	0.0151494	0.04561
MTMR2	0.351048	1.26365e-05	9.52468e-05
PDE6D	0.350815	0.00115066	0.0052513
LOC440104	0.350743	0.00961847	0.031757
EPHB3	0.350704	0.00100141	0.00464879
PRUNE	0.350499	0.0144477	0.0439145
PLEKHA5	0.350334	0.000110237	0.000670625
ZNF395	0.350125	0.00185567	0.00789206
PLEKHH2	0.350098	4.33585e-08	5.11348e-07
IPP	0.349945	0.00433008	0.016314
CNO	0.34988	0.00579114	0.0207284
METT10D	0.349745	6.52303e-05	0.000418094
RAB11FIP1	0.349484	0.00101767	0.00471737
ZFYVE1	0.348816	3.84349e-05	0.000260716
UBE4B	0.348222	2.51382e-07	2.62738e-06
TAF11	0.347789	0.00912472	0.030451
MAP4K2	0.347558	0.0133407	0.0412039
MRPL46	0.347418	0.0112499	0.0358738
CENPE	0.347329	0.000181989	0.00104259
CDK19	0.347242	0.000364123	0.00193395
INTS7	0.347179	0.000354226	0.0018901
PCMTD1	0.34661	0.00673481	0.0235367
BCORL1	0.346301	0.00948864	0.0314123
ATXN7	0.346138	0.0011238	0.00514352
MESDC1	0.345506	0.00955689	0.0316021
MFGE8	0.345502	3.07636e-13	6.633e-12
SRRM3	0.345158	0.000408865	0.00214109
RBPMS	0.344952	7.53706e-07	7.26653e-06
MPZL1	0.344887	1.86339e-10	3.04042e-09
CKAP2	0.344864	7.43792e-07	7.1764e-06
ASL	0.344823	0.00446541	0.0167394
ASXL1	0.344354	2.15054e-09	3.02268e-08
RAD51C	0.344	0.00500709	0.0183734
PLAGL1	0.343981	0.00180417	0.00769628
HS2ST1	0.343975	1.77913e-06	1.58286e-05
SLC35A1	0.343888	0.000156483	0.000909625
FNTB	0.34292	0.0022441	0.00929153
TRIB2	0.342864	0.000289498	0.00158201
RFC4	0.341455	0.000143025	0.000844954
ZBTB17	0.34144	0.00795088	0.0271459
LRRK2	0.341405	0.000171525	0.000987553
SUV39H1	0.340802	0.00963043	0.0317789
NIF3L1	0.340567	0.00167436	0.00723748
ARHGAP28	0.34036	8.43104e-06	6.58993e-05
RCBTB1	0.339622	1.37429e-06	1.25364e-05
ATF7IP	0.339547	0.000980305	0.00455918
DPM1	0.338667	2.52169e-06	2.17335e-05
CTSC	0.338048	3.95354e-10	6.13963e-09
UBN2	0.338028	0.00373748	0.0143587
TRRAP	0.337823	1.43078e-05	0.000106452
CALCOCO1	0.337807	9.4144e-07	8.9138e-06
SH2B1	0.337649	5.68301e-06	4.5862e-05
RNF20	0.337494	0.000154297	0.000898155
MLLT6	0.337216	0.000241083	0.00134461
TTI1	0.336709	0.000145483	0.000857076
CENPO	0.336585	9.49019e-05	0.000585198
CPSF4	0.336229	0.00281878	0.011284
LOC100294145	0.336121	0.000632746	0.00312747
SULF2	0.335894	3.67128e-13	7.86225e-12
SPAG9	0.335592	1.0342e-08	1.31907e-07
EDN1	0.33516	9.1391e-06	7.0435e-05
RBBP4	0.335103	2.16176e-06	1.88492e-05
C20orf72	0.334175	5.7355e-06	4.61974e-05
CUL7	0.333852	3.37372e-06	2.82138e-05
ERMP1	0.333715	0.000317404	0.00171455
ORC6	0.33369	0.00137549	0.0061127
SLC23A2	0.333289	1.44321e-07	1.56117e-06
ZNF254	0.331793	0.00793135	0.0271034
ADO	0.331726	2.65399e-06	2.275e-05
RGS12	0.331181	0.0026719	0.0107811
SLC1A5	0.330666	9.23748e-13	1.8981e-11
PRR11	0.33051	3.00598e-06	2.54066e-05
ARHGAP10	0.330399	1.39532e-05	0.000104181
FPGT	0.33038	0.00592359	0.0211428
DHRS3	0.330164	0.00180596	0.00770131
C6orf192	0.329956	0.00177531	0.00759358
MON1B	0.329876	0.000765854	0.00368063
PDZRN3	0.328506	3.73289e-10	5.83546e-09
JRKL	0.32796	0.00839301	0.0283827
FAIM2	0.327814	0.00673537	0.0235367
FAM89B	0.327726	0.000749745	0.00362105
SRGAP1	0.327323	6.41714e-08	7.36882e-07
WDR73	0.326387	0.0126497	0.0393649
RRM1	0.326372	1.43671e-10	2.37788e-09
CSGALNACT2	0.326236	1.43109e-07	1.54939e-06
PTPN1	0.326155	1.43658e-08	1.79261e-07
AR	0.326022	0.0102279	0.0333169
PRKCI	0.325904	0.000215541	0.00121666
GABRE	0.325453	0.00453363	0.01695
CHST11	0.325355	0.00130885	0.00586137
LRBA	0.324857	0.000375951	0.00198679
ATM	0.324798	9.5136e-05	0.000586356
RASSF3	0.324499	0.000441246	0.00229267
GPRIN1	0.324422	5.15572e-05	0.000339561
GLUL	0.324256	8.77159e-09	1.129e-07
CPNE1	0.324176	3.99201e-07	4.04886e-06
LRRC42	0.323992	4.9049e-06	3.99899e-05
NMRAL1	0.323717	0.0100451	0.032848
H1F0	0.323623	4.48803e-10	6.90525e-09
RNASEH2C	0.323482	0.00325366	0.0127669
NEK1	0.323402	0.000162987	0.000944404
SHROOM3	0.323291	0.00254817	0.0103478
OSBPL1A	0.323021	1.98713e-07	2.10995e-06
PHF6	0.322941	0.000320499	0.00172759
POC1A	0.322911	0.00201883	0.00848632
NUAK1	0.322821	0.00122347	0.00551408
MITF	0.322713	9.31212e-10	1.38567e-08
PPP2R5A	0.322211	0.000129657	0.000773914
FAH	0.322114	0.000121617	0.000732128
NCAPG	0.322105	0.00285121	0.0113887
CISD1	0.322069	0.00349846	0.0135804
PCTP	0.322008	0.0144319	0.0438987
PLCG1	0.321977	3.22098e-10	5.06646e-09
AKAP1	0.321858	0.0033039	0.01294
SRSF2IP	0.321821	1.16864e-07	1.28723e-06
TRMT2B	0.321812	0.0012833	0.00576324
TNFAIP2	0.321756	1.18776e-06	1.10076e-05
TNKS	0.321375	2.29606e-06	1.99243e-05
CCDC94	0.321247	0.00708758	0.0246317
LMO4	0.320772	0.00155193	0.00677074
GPBP1L1	0.320338	9.14402e-07	8.69677e-06
PSMB10	0.320317	0.000106138	0.000646618
DVL2	0.319872	0.000365933	0.00194194
TLE3	0.319446	0.00132914	0.00593549
ARHGAP31	0.319307	5.93754e-07	5.8672e-06
IFT80	0.319148	1.83593e-05	0.000133693
ROBO1	0.319022	4.25523e-07	4.29863e-06
DNAJC14	0.318917	5.78407e-05	0.000375476
FAM13A	0.318773	0.0153042	0.0460106
SMC1A	0.318316	2.62554e-09	3.64584e-08
YTHDF2	0.318267	6.12098e-06	4.91151e-05
FBXL20	0.318249	0.013643	0.0419922
TTC23	0.317741	0.00700357	0.0243865
HMGXB3	0.316447	1.03118e-06	9.66963e-06
TTPAL	0.315885	6.01648e-05	0.000388969
CKAP5	0.315847	1.32359e-07	1.44286e-06
PPCS	0.315823	0.00231974	0.00954858
C18orf8	0.315652	0.000466596	0.00240859
DUSP5	0.315259	0.00964134	0.0318026
ZEB2	0.3151	0.000310208	0.00168357
GAS7	0.315021	6.1607e-05	0.000396474
ZBTB1	0.314787	3.15569e-07	3.23688e-06
SUSD2	0.314687	0.00867796	0.0291905
KIF22	0.314441	0.000479178	0.00246223
FIG4	0.313357	0.0106513	0.0344131
C1RL	0.312959	0.000205938	0.00116714
ABI2	0.312938	1.28064e-06	1.17823e-05
COL14A1	0.312648	2.60031e-10	4.15199e-09
RNF185	0.312623	7.68442e-05	0.000483729
RSPRY1	0.312592	0.000930015	0.00435725
PCNXL2	0.312112	0.00279731	0.0112264
PHKG2	0.312076	0.00706442	0.0245751
RIPK1	0.312051	7.69809e-08	8.71397e-07
PEX2	0.311995	0.00152891	0.00669091
PILRB	0.311938	9.72962e-05	0.000597636
USP4	0.311767	1.63978e-05	0.000120586
UBXN7	0.311697	0.00154746	0.00675806
GFRA1	0.311572	6.17038e-09	8.11494e-08
VDR	0.311218	5.5473e-09	7.37197e-08
NHLRC3	0.310784	0.000668392	0.00328572
DBR1	0.31068	0.0024556	0.0100136
DDX17	0.310613	1.6577e-12	3.35189e-11
YOD1	0.310545	0.0124465	0.038847
TRIM38	0.310541	0.000139855	0.000828158
PLXNB1	0.310432	2.48734e-07	2.60186e-06
MRE11A	0.31027	0.00636942	0.0224935
KIF2C	0.310232	0.00258975	0.0104931
RBBP9	0.310224	0.00123017	0.00553837
CASP2	0.309779	2.81778e-05	0.000197151
ACTR1B	0.309326	5.37773e-05	0.000351256
GLIS3	0.308921	7.45271e-05	0.000471014
SHROOM2	0.308522	0.00365975	0.0141028
STK16	0.308397	0.00176296	0.00755096
RFC1	0.308191	1.03976e-05	7.92192e-05
ARL5B	0.307244	0.000638686	0.00315191
DCLRE1B	0.307039	0.00808703	0.0275472
WDR55	0.306795	0.000226633	0.00127192
DCBLD1	0.306609	0.00116859	0.00532162
DPYD	0.30644	3.56389e-05	0.000243678
KCTD20	0.306422	8.99543e-06	6.9624e-05
BIVM	0.306123	0.00304207	0.012041
RCC2	0.306121	0.00201783	0.00848492
VCAN	0.30579	2.94656e-05	0.000204693
TMCC1	0.305537	0.00149396	0.00656173
ZCCHC11	0.305343	0.00298396	0.0118332
PCK2	0.305301	0.000459285	0.00237375
GZF1	0.304955	0.00103085	0.00476451
ST5	0.304634	1.43666e-06	1.30379e-05
RNF26	0.304623	0.000513864	0.00261953
USP54	0.304397	0.00782704	0.0268483
PLEKHG2	0.304384	2.18319e-05	0.000156199
ZNF192	0.304191	0.0168754	0.0498476
ARHGAP19	0.303065	0.00195037	0.00824225
PPP2R1B	0.302992	7.6085e-07	7.32427e-06
YEATS2	0.302923	1.59642e-05	0.000117534
IPO9	0.302883	2.77968e-06	2.36516e-05
ZNF75D	0.302845	0.00452116	0.0169183
FBXW5	0.302663	5.20743e-06	4.22662e-05
FBN2	0.302367	5.2063e-07	5.18097e-06
CDCA7L	0.302118	0.0149602	0.0451691
SSX2IP	0.30183	0.000360412	0.00191827
RPS6KB1	0.301703	8.05493e-05	0.000504049
ARHGAP11A	0.301545	0.000113558	0.000689142
KIAA1712	0.301294	0.00950489	0.0314547
CNST	0.300947	0.00197388	0.00832772
C7orf70	0.300707	0.0106035	0.0342849
POLL	0.300381	0.0145372	0.0441632
GMPR2	0.300185	0.000384781	0.00202754
LCOR	0.299997	0.00593634	0.0211764
TRAM1	0.299969	1.49925e-08	1.86898e-07
C19orf54	0.299718	0.0120599	0.0379299
AIFM2	0.299551	8.5605e-06	6.67466e-05
MAPK7	0.298377	0.00458165	0.0170691
SLC48A1	0.298351	4.5866e-05	0.000305886
H2AFX	0.297989	5.51646e-05	0.000359577
PABPC1	0.297981	2.60829e-10	4.15949e-09
PDE7A	0.297962	0.0101229	0.0330427
LRCH2	0.297864	0.000478706	0.00246109
MTMR4	0.297835	6.02431e-05	0.000389277
ENC1	0.297343	3.12005e-06	2.6283e-05
TINF2	0.297334	0.000613761	0.00304431
MTMR3	0.297258	3.69105e-06	3.06854e-05
STAU2	0.297237	0.000230768	0.00129224
ARL6IP1	0.297011	2.59171e-06	2.22613e-05
SMO	0.296549	0.000922717	0.00433267
PNKP	0.296507	0.0019701	0.00831455
TNFRSF14	0.296399	0.00494501	0.0181929
FADS2	0.296278	2.19144e-06	1.90818e-05
PDHB	0.296267	7.03838e-05	0.000447506
UCK1	0.29593	0.00520736	0.0189873
EPM2AIP1	0.29592	0.000648826	0.00319822
CMTM3	0.295685	1.02331e-05	7.80597e-05
HSPA12A	0.29567	4.51612e-08	5.31619e-07
MPRIP	0.295311	3.87226e-07	3.93055e-06
PHF3	0.294681	0.00253258	0.0102943
PYCR2	0.294031	0.00152387	0.00667343
CSTF2T	0.292635	0.000248696	0.00138106
PHF2	0.291592	0.00178635	0.00763309
VOPP1	0.291348	0.00150296	0.00659553
CHML	0.291314	0.00701649	0.0244248
RACGAP1	0.291165	8.91364e-05	0.000552602
PARP6	0.290258	0.00116367	0.00530111
WIPF2	0.289906	0.000689139	0.00337202
SCN2A	0.289812	0.00103932	0.00479496
RPRD1B	0.289577	0.000347734	0.00185896
TMEM200A	0.28927	0.00833178	0.0281982
SH3BP4	0.289032	1.42645e-08	1.78173e-07
SPATS2L	0.289016	3.51623e-09	4.80893e-08
PCYOX1	0.288886	4.9955e-09	6.68069e-08
ABAT	0.288233	0.00168278	0.00726646
PSME4	0.288195	1.18574e-08	1.4958e-07
WHSC1	0.28805	6.08264e-07	5.9919e-06
DSN1	0.287158	0.00303758	0.0120308
DYRK1A	0.287092	1.13628e-05	8.62619e-05
LOC283104	0.287049	8.9934e-05	0.000557002
CENPN	0.286793	0.000584235	0.00291841
TIA1	0.286744	0.00014678	0.000863514
MAPKBP1	0.286636	0.000170936	0.000985504
FBLIM1	0.286405	1.26368e-06	1.16364e-05
LENG8	0.286395	4.45203e-07	4.48314e-06
SLC38A7	0.285257	0.0113471	0.0360952
ENTPD4	0.284853	0.000116092	0.0007022
GTF2I	0.284662	4.34724e-06	3.57851e-05
TXNDC11	0.284104	0.000759342	0.00365765
PITPNM1	0.284083	0.00338621	0.0132175
AP1G1	0.28345	8.90035e-05	0.000552048
LOC100129034	0.283242	0.00128747	0.00577992
DCK	0.28277	0.0115745	0.0366853
CPSF7	0.282481	0.000159171	0.00092398
ZNF828	0.282321	9.91451e-05	0.000607522
SIAE	0.282252	0.00317687	0.0125082
PRIM2	0.281746	0.00658654	0.0231316
MED12	0.281121	0.000558054	0.00281648
POT1	0.280838	0.00259597	0.0105116
SMC3	0.280686	0.000295002	0.00160724
PKMYT1	0.28041	0.0122161	0.0383072
CACNA1C	0.280352	0.000636355	0.00314285
EMP2	0.280243	0.00158792	0.00689203
PEAK1	0.280012	7.47247e-05	0.000471323
CHEK1	0.279415	0.00191313	0.00810381
CBX6	0.279236	8.95989e-05	0.000555198
ZNF45	0.278393	0.00875618	0.0294224
NFATC2IP	0.278102	2.40702e-05	0.000171152
SH3TC2	0.277994	0.0108413	0.0349114
MPHOSPH6	0.277971	0.000262695	0.00144928
NCOA2	0.277672	0.00788027	0.0269506
PREP	0.277549	0.00151728	0.00665131
ANGPT1	0.277483	0.000126381	0.000757566
DNAJC21	0.277095	7.1133e-05	0.000451363
IRAK4	0.276295	0.000583084	0.00291496
RUFY3	0.275453	0.00485142	0.017911
KRI1	0.275293	0.00141217	0.00625779
ANKRD33B	0.275029	0.000951777	0.00444279
KIAA1524	0.275002	0.0111113	0.0355372
MACF1	0.274482	1.83373e-05	0.000133609
C4orf46	0.274401	0.0128998	0.0400745
TERF2	0.273953	0.000885653	0.00418031
FASTKD1	0.273909	0.0130661	0.0404919
COPS8	0.273814	7.03232e-07	6.81182e-06
SLC35E2B	0.273745	0.00360816	0.0139337
FAM20C	0.273728	8.81996e-06	6.85183e-05
PHF8	0.273659	0.0012469	0.00561173
ARFRP1	0.273575	0.0103275	0.0335725
ATG5	0.273542	0.00367091	0.0141373
SP1	0.273377	1.50451e-06	1.35953e-05
ANLN	0.273345	9.51508e-06	7.30845e-05
SYNJ2BP	0.272816	0.00166841	0.00721421
VPS13B	0.272741	0.00174105	0.00747985
HTRA2	0.27274	0.00901543	0.0301338
BICC1	0.272566	0.000832411	0.003957
ZFYVE20	0.272556	0.000757397	0.00365245
FAM53B	0.272515	0.00530653	0.0192824
POGK	0.27188	0.00172391	0.00741879
ZNF25	0.271873	0.0033169	0.0129829
GTF2A1	0.271357	0.0126245	0.0393053
HELZ	0.271353	0.000541281	0.00274385
PIGS	0.270917	0.0015754	0.00685178
ZNF507	0.270208	0.00340804	0.0132863
SETD2	0.268999	0.00103166	0.00476654
SLC26A2	0.268807	0.0017746	0.0075931
RPRD2	0.268739	0.000620054	0.00307312
EHMT2	0.268586	0.000931183	0.00436112
TNFRSF10D	0.268475	0.0136648	0.0420491
UNC119B	0.268469	0.000333706	0.00178889
CREBZF	0.268425	0.000290255	0.00158471
RARS2	0.26826	0.000175998	0.00101101
ARID4A	0.268258	0.00628581	0.0222291
SHC4	0.268251	0.002911	0.0115764
PDZD8	0.268176	0.00736386	0.0254384
WSB1	0.268153	0.000113776	0.000689836
XPC	0.267549	2.91923e-05	0.00020324
AGL	0.267331	0.0136195	0.0419403
TMEM200B	0.267109	0.0157541	0.0470731
ATF2	0.266548	0.00170071	0.00733139
COL12A1	0.266465	1.27358e-05	9.58816e-05
AP1G2	0.266148	0.0121883	0.0382578
NDUFAF3	0.26577	0.0156052	0.0467161
PARP1	0.265442	2.72433e-06	2.32429e-05
UBL7	0.26475	0.00314278	0.0123971
SMAD7	0.264405	0.0108826	0.0349998
KIAA0528	0.264314	0.00997687	0.0326502
VPS28	0.264012	0.00750523	0.0259127
PLEKHA1	0.263909	0.000668225	0.00328572
CEP63	0.263577	0.00133708	0.00596044
G6PD	0.263481	7.30449e-05	0.000462338
DNAJC13	0.262327	5.14778e-07	5.13078e-06
CDCA4	0.262115	0.0131176	0.0406218
C12orf5	0.262075	3.58256e-05	0.000244586
BAZ2B	0.261755	0.00187298	0.00795499
NPHP3	0.261615	0.00240911	0.00985247
RYK	0.261491	0.00045546	0.00235879
PTPRM	0.261354	3.99973e-07	4.05344e-06
LPCAT2	0.261257	1.79797e-06	1.59738e-05
PFKP	0.261016	6.5636e-08	7.50265e-07
C5orf44	0.260985	0.00306405	0.0121129
MTOR	0.260809	0.00059041	0.00294578
RPA1	0.26071	1.74947e-07	1.87806e-06
WDFY3	0.260362	0.0020682	0.00867034
DUT	0.260141	0.0028185	0.011284
NUCKS1	0.260094	6.10423e-10	9.21303e-09
ARID1A	0.259897	7.47089e-05	0.000471323
PDDC1	0.259828	0.00153716	0.00671832
CBX1	0.259731	0.00187931	0.00797477
LATS2	0.259468	0.000477461	0.00245668
PDE4DIP	0.25879	0.000154024	0.000896973
SLFN11	0.258576	0.000197275	0.00112458
ATOH8	0.258479	0.000597544	0.00297201
PYGL	0.258349	0.000392461	0.00206286
RBM34	0.258346	0.0052694	0.0191694
VRK3	0.258115	0.0102175	0.0332914
UFSP2	0.257569	0.00604594	0.0215068
BAI2	0.257332	0.00172064	0.0074072
UMPS	0.257124	0.000876227	0.00414199
HFE	0.257114	0.00504661	0.0184863
WNK1	0.256876	2.55571e-06	2.19968e-05
CLASP2	0.256867	0.000224709	0.0012628
RPA2	0.256674	0.000431594	0.00224712
MAML2	0.256509	0.00219015	0.00909302
ITSN1	0.256211	8.22683e-05	0.000514045
RHOBTB1	0.25594	2.15976e-05	0.000154698
ATF4	0.255583	5.2403e-07	5.21071e-06
ZFHX3	0.255348	0.0033459	0.0130798
SLC38A1	0.254901	5.06923e-07	5.06045e-06
LPIN1	0.254835	6.19409e-05	0.000398219
CCDC59	0.254427	0.0169209	0.0499471
FBXL3	0.253678	0.000683011	0.00334333
MPHOSPH8	0.253409	0.0010421	0.00480425
CALD1	0.253195	7.94468e-09	1.02778e-07
CCDC132	0.252655	0.0109647	0.0351926
CUL4B	0.252407	7.5233e-05	0.000474293
LRP6	0.252165	1.68385e-05	0.000123612
NUP155	0.25213	0.000776333	0.00372675
SC5DL	0.25178	0.000535549	0.00271696
AKAP11	0.251698	5.98728e-05	0.000387477
CDK17	0.250452	0.000316198	0.00171168
SART3	0.250151	0.00480255	0.017772
ITGA11	0.249888	1.77277e-06	1.57869e-05
KANK1	0.249791	0.000134406	0.000798931
ZNF516	0.249674	0.0114751	0.0363976
CUEDC1	0.249411	0.00289962	0.0115493
PAN3	0.249246	0.00257002	0.0104231
SNAI2	0.248937	4.01313e-05	0.000271116
ZNF148	0.24856	0.00178991	0.00764316
STAT5B	0.248335	0.000213699	0.00120842
DOCK9	0.248083	0.0145475	0.0441632
C20orf108	0.247994	0.000971164	0.00452496
OAF	0.247935	0.00577196	0.020689
THOC2	0.247778	0.00456163	0.0170095
SRGAP2	0.247418	0.00488201	0.0180082
PTK7	0.247372	0.000141635	0.000837132
FKBP15	0.247062	0.00189448	0.00803286
PIP4K2C	0.246119	0.000170383	0.000983659
TRIM35	0.245756	0.00779464	0.0267516
STX16	0.245702	6.8734e-06	5.45996e-05
HUWE1	0.245597	9.82628e-06	7.5319e-05
ADAMTS12	0.245596	0.00219019	0.00909302
BBS2	0.245459	0.00222285	0.00921558
TYK2	0.245396	0.000150668	0.000882298
ZKSCAN5	0.244678	0.0015373	0.00671832
LAMA4	0.244538	3.83157e-05	0.000260185
TRIM33	0.244034	0.00622905	0.0220469
NBPF1	0.24363	0.00818894	0.0277889
SEMA5A	0.243273	0.0016967	0.0073215
SMCHD1	0.243071	0.00344415	0.0133983
AFF4	0.242874	0.000832134	0.003957
LOC221710	0.24208	0.0148938	0.0450154
PKNOX1	0.24188	0.00486438	0.0179536
SMCR8	0.241832	0.00880325	0.0295331
G3BP2	0.241573	1.84264e-05	0.000134104
PSMD5	0.241539	0.00879839	0.0295331
MEIS1	0.241194	0.00720145	0.024959
CFH	0.24117	3.12735e-05	0.000216068
H2AFV	0.240984	0.00158085	0.00686607
SLC25A16	0.240722	0.00750807	0.0259154
MRAS	0.240694	6.3163e-06	5.04269e-05
PHF13	0.240645	0.0114916	0.0364408
ARHGEF17	0.240564	0.000448616	0.00232715
TSPAN14	0.240224	0.00421251	0.0159469
ILF3	0.239503	2.68532e-07	2.79282e-06
APP	0.239475	1.67228e-11	3.02873e-10
ARHGAP21	0.239417	0.00964261	0.0318026
SUGP2	0.239169	5.20287e-06	4.22563e-05
TMEM64	0.23892	0.00725255	0.0251155
TOPBP1	0.23863	0.00244934	0.00999445
ABCC4	0.237886	3.07274e-06	2.59065e-05
SRCAP	0.237684	0.00148129	0.00651622
PPM1D	0.237529	0.0109149	0.0350861
HAUS4	0.237396	0.00844904	0.0285417
FNBP4	0.237199	0.00233217	0.00959041
COL27A1	0.237194	0.000623149	0.00308726
ZFYVE26	0.237128	0.000907359	0.00427004
STBD1	0.237068	0.00175818	0.00753811
BMPR2	0.237008	0.00131709	0.00589415
SETDB1	0.236665	0.0115214	0.0365262
NMT2	0.236643	0.00348043	0.0135269
SCN9A	0.2365	0.00450544	0.0168645
ZNF664	0.236497	0.000737792	0.00357422
RALGPS2	0.236431	9.17189e-05	0.000566949
ORC2	0.236344	0.0167649	0.0495676
SLC8A1	0.236332	0.00247557	0.010083
NRP2	0.236328	1.36086e-06	1.2433e-05
ZNF3	0.236009	0.000144955	0.000854763
RALBP1	0.235649	0.0103786	0.0337212
DCAF10	0.235593	0.00880131	0.0295331
IQSEC1	0.235024	0.00118595	0.00538329
BRWD1	0.234652	0.00374342	0.0143772
ECE1	0.23461	1.91145e-05	0.000138714
S100PBP	0.234451	0.0165077	0.0489898
PTPLAD1	0.234309	0.000214727	0.00121261
MORC2	0.234202	0.00195806	0.0082719
SREBF1	0.234193	0.00442979	0.0166206
ZC3H4	0.233499	0.00791316	0.0270485
C4orf14	0.23314	0.0159672	0.0476086
EXOC4	0.232937	0.000115797	0.000700751
GPATCH8	0.232882	0.000350659	0.00187343
CYB561D1	0.232547	0.010509	0.0340229
NR2C2	0.232532	0.00122346	0.00551408
METAP1	0.232447	0.00213067	0.00890017
CCNDBP1	0.232061	0.0037087	0.0142611
USF1	0.23163	0.0101422	0.0330972
TECPR1	0.23141	0.0110488	0.0354087
L3MBTL2	0.231369	0.00397171	0.0151758
SATB2	0.231197	0.0136179	0.0419403
ZNF266	0.231141	0.0056031	0.0201864
ZNF687	0.231098	0.00983301	0.0322794
KLHL5	0.230496	2.57446e-07	2.68412e-06
IVD	0.230463	0.000401408	0.00210639
MED13L	0.230322	0.00507513	0.0185639
THOC5	0.229863	0.00253795	0.0103129
BRD8	0.229767	0.000570564	0.00286366
AACS	0.229571	0.00639992	0.0225886
SLC2A10	0.229228	5.38264e-05	0.000351396
YTHDC2	0.229169	0.00244809	0.00999445
SLC5A6	0.228907	0.00598715	0.0213314
GLCE	0.228358	0.000503549	0.00257731
ASNSD1	0.22823	0.000100881	0.000616967
MYO19	0.227808	0.00130597	0.00585141
C10orf54	0.227588	0.0138164	0.0424332
TSC22D3	0.227077	0.0151017	0.045499
CENPK	0.226875	0.00577989	0.0207115
TMEM47	0.226676	3.85165e-05	0.00026113
TBC1D9	0.226536	0.00943293	0.0312737
NAPG	0.226517	0.0095597	0.0316031
ABLIM1	0.226121	0.000290368	0.00158471
ZKSCAN1	0.225978	0.014542	0.0441632
RAD1	0.22576	0.00117978	0.00535908
FAM199X	0.225704	0.00685755	0.0239241
USP30	0.225387	0.0153854	0.0462108
FBLN1	0.224819	0.000269238	0.00147958
SLC4A1AP	0.224815	0.00442974	0.0166206
POLH	0.22455	0.00672904	0.023534
EGLN1	0.224445	0.00145816	0.00642934
SLC38A2	0.22433	2.40314e-07	2.51794e-06
PROS1	0.224023	6.19085e-05	0.000398212
NNT	0.223536	9.96553e-05	0.000610353
DDB2	0.223157	0.00125853	0.0056605
ABCB6	0.222927	0.0101162	0.0330316
NCAPH2	0.221628	0.00844591	0.0285387
TTC31	0.221488	0.0104972	0.0340021
RFX7	0.221376	0.0100638	0.0329005
FAM108C1	0.220767	0.00158044	0.00686607
CCDC88A	0.219718	0.00531426	0.0193049
DCAF6	0.219308	0.00582778	0.0208478
RAB27A	0.218545	0.0028494	0.011385
KIAA0913	0.218215	0.00228106	0.00942303
H2AFZ	0.217727	1.86008e-05	0.000135218
TEP1	0.21761	0.00561439	0.0202156
HMG20B	0.217533	0.0121948	0.0382591
STAT2	0.217451	0.000103833	0.000634102
TMEM131	0.21705	0.000432455	0.00225068
BBX	0.217018	0.00344773	0.0134081
ALCAM	0.216966	6.24735e-06	5.00025e-05
NIPBL	0.21695	0.00438512	0.016492
WHSC1L1	0.216488	0.0028816	0.011492
BTBD7	0.216485	0.00167934	0.00725405
DCP2	0.216373	0.00539639	0.0195585
MLEC	0.216261	9.82408e-06	7.5319e-05
GUF1	0.216025	0.00624261	0.0220887
KAT2B	0.215602	0.00828682	0.028076
CNOT2	0.215582	0.00422223	0.0159694
C17orf71	0.215433	0.0130225	0.04038
ADIPOR2	0.214847	0.00116187	0.00529674
NSD1	0.214786	0.00390877	0.0149579
DDX52	0.214622	0.00401674	0.0153121
HERPUD2	0.213793	0.00617415	0.0218891
ZNF608	0.213306	0.0107777	0.034733
C12orf32	0.212766	0.0154704	0.0464221
MED13	0.212262	0.00974138	0.0320283
RBBP6	0.212203	0.00435554	0.0163905
KDM5B	0.211256	0.00656034	0.0230713
SERBP1	0.210692	0.000378817	0.00200027
YLPM1	0.210679	0.000322788	0.00173919
CREG1	0.21011	0.000119564	0.00072148
POLR2A	0.209971	0.00144469	0.00638182
TAOK1	0.209487	0.00227727	0.00941045
STARD7	0.209315	1.96576e-05	0.000142492
CEP350	0.209305	0.0123855	0.0386946
RERE	0.209126	0.000169502	0.000979333
ERCC3	0.208968	0.000968655	0.00451493
NUFIP2	0.2089	1.2213e-05	9.23294e-05
RUSC1	0.208827	0.0112415	0.0358631
LBR	0.20833	0.00961682	0.031757
ATL2	0.20833	0.0149858	0.0452251
ETV1	0.207863	0.00259495	0.0105108
C10orf26	0.20665	0.00505268	0.0184978
RECK	0.20625	1.55007e-05	0.000114454
DMXL1	0.206163	0.00632553	0.0223447
CRBN	0.206076	0.0151298	0.0455726
MSL1	0.205966	0.000585459	0.00292337
OGDH	0.205888	0.000339047	0.00181522
HPS4	0.205859	0.0130227	0.04038
VPS41	0.205784	0.00964667	0.0318029
CDC42EP1	0.20552	0.00539504	0.0195585
AARS	0.205364	0.000261254	0.00144321
RABGAP1	0.205267	0.00238016	0.00975295
OXR1	0.205177	0.0105803	0.034236
CDC42EP2	0.204543	0.0141224	0.0431397
LANCL1	0.204421	0.000424388	0.00221458
TAF10	0.204231	0.0112561	0.0358824
STX17	0.204065	0.0126171	0.0392924
FTSJ1	0.203871	0.00862519	0.0290574
DONSON	0.203799	0.00536581	0.0194699
FOXF1	0.203772	6.32344e-05	0.000406123
ACTN4	0.203604	2.50166e-05	0.000177185
CES2	0.203568	0.000484012	0.00248534
STK4	0.203051	0.00274288	0.011043
TMEM63A	0.202774	0.00967676	0.0318572
MON2	0.202593	0.00553866	0.0200054
LOC647979	0.202379	2.12919e-06	1.8578e-05
CARKD	0.202358	0.0117677	0.0371492
PDLIM2	0.202237	0.00465995	0.0173022
ADM	0.201618	0.00145917	0.00643007
PLOD2	0.201574	0.000435981	0.00226717
HERC2	0.201486	0.00199372	0.00840025
LRP8	0.201231	0.000569243	0.0028593
MLL2	0.20076	0.0103903	0.0337506
FCHSD1	0.200354	0.0138405	0.0424968
ITPR1	0.199609	0.0153112	0.0460207
ERBB2IP	0.198681	0.00187601	0.00796521
MED16	0.197393	0.00955273	0.0315965
SPATA18	0.196748	0.0026731	0.0107826
RNF103	0.1962	0.00817578	0.0277666
AP3M1	0.196044	0.000840624	0.00398809
HSPG2	0.196006	0.00385735	0.0147789
DDX5	0.195712	9.4746e-07	8.95742e-06
DDHD1	0.195488	0.0104605	0.0339005
UHRF1BP1	0.195229	0.0145504	0.0441632
BIRC6	0.194968	0.00371082	0.0142649
SQLE	0.194853	0.00321307	0.0126389
GLTP	0.194803	0.00984476	0.0322928
ISCU	0.194405	0.00151777	0.00665131
DROSHA	0.194312	0.00271237	0.0109236
TMEM98	0.194307	0.00307121	0.0121374
TTC37	0.194226	0.000170859	0.000985504
DNAJB6	0.194138	0.00140034	0.00621187
PRICKLE2	0.193906	9.48058e-05	0.000585174
SHB	0.193651	0.0107654	0.0347111
PALLD	0.192951	3.40449e-06	2.84335e-05
SPTLC2	0.192335	0.0142916	0.0435654
HNRNPA0	0.1921	0.00550989	0.0199127
ECT2	0.191941	0.00812727	0.0276611
SMARCAL1	0.191446	0.0132548	0.0409665
USP9X	0.191334	0.00142012	0.00628423
PHF12	0.190982	0.0123068	0.038525
NCOA1	0.190722	0.00434488	0.0163552
ERCC5	0.189974	0.0166307	0.0492511
COL4A5	0.189596	0.0121792	0.0382387
FDPS	0.189192	0.0118037	0.0372443
TCOF1	0.188312	0.0029657	0.0117681
CYGB	0.188167	0.0044112	0.0165704
PRKDC	0.188074	0.00225395	0.00932929
SLC14A1	0.188012	0.00176084	0.00754442
OXCT1	0.187733	0.0110704	0.0354421
NCAPD3	0.187376	0.00997147	0.0326409
ROCK2	0.187215	0.00329825	0.0129219
UBR7	0.186967	0.00854412	0.0288091
EIF2AK1	0.18629	0.000329586	0.00176939
KIDINS220	0.186162	0.00380837	0.0146089
ARHGEF18	0.186074	0.000718919	0.00349883
ARFGAP2	0.185934	0.0142388	0.0434358
MED14	0.185931	0.00883394	0.0295974
CAD	0.185819	0.000311801	0.00169004
PRRC2C	0.185794	0.0123132	0.0385354
EEF2K	0.185759	0.0167153	0.0494601
[truncated: 2,299 more rows]
